# Supplementary material for: Expansion of the gamma-gliadin gene family in Aegilops and Triticum
Source: BMC Evol Biol. 2012 Nov 8;12:215. doi: 10.1186/1471-2148-12-215 (PMC3537741; doi:10.1186/1471-2148-12-215)
Supplement: Additional file 1 — List of all contigs, number of sequences, and Genbank accessions numbers. [file 1471-2148-12-215-S1.xlsx]

## Sheet: Sheet1
Species	contigs		number sequences in contig	deduced nucleotid sequence length (incl signal and stop)	Genbank numbers of sequences representing contigs
sequences isolated in this study
Ae. caudata k2255	C1		36	909	JQ269703
Ae. caudata k2255	C2		4	939	JQ269704
Ae. caudata k2255					JQ269705
Ae. caudata k2255					JQ269706
Ae. caudata k2255	C3		1	939	JQ269707
Ae. caudata k2255	C4		1	936	JQ269708
Ae. caudata k2255	C5		1	939	JQ269709
Ae. caudata k2255	C6		1	909	JQ269710
Ae. caudata k2255	C7		1	909	JQ269711
Ae. caudata k2255	C8		1	909	JQ269712
Ae. caudata k2255	C9	pseudo	1	909	JQ269713
Ae. caudata k2255	C10		1	909	JQ269714
Ae. caudata k2255	C11	pseudo	1	909	JQ269715
Ae. caudata k2255	C12	pseudo	1	948	JQ269716
Ae. comosa k2272	M1		20	897	JQ269717
Ae. comosa k2272	M2		1	897	JQ269718
Ae. comosa k2272	M3		9	909	JQ269719
Ae. comosa k2272	M4	pseudo	1	890	JQ269720
Ae. comosa k2272	M5	pseudo	1	887	JQ269721
Ae. mutica k1581	T1		6	882	JQ269722
Ae. mutica k1581	T2		6	882	JQ269723
Ae. mutica k1581	T3		2	882	JQ269724
Ae. mutica k1581	T4		4	897	JQ269725
Ae. mutica k1581	T5	pseudo	1	896	JQ269726
Ae. mutica k1581	T6		1	897	JQ269727
Ae. mutica k1581	T7		7	909	JQ269728
Ae. mutica k1581	T8		8	909	JQ269729
Ae. umbellulata k1588	U1		6	921	JQ269730
Ae. umbellulata k1588	U2		1	921	JQ269731
Ae. umbellulata k1588	U3	pseudo	1	921	JQ269732
Ae. umbellulata k1588	U4		4	900	JQ269733
Ae. umbellulata k1588	U5		1	900	JQ269734
Ae. umbellulata k1588	U6		9	909	JQ269735
Ae. umbellulata k1588					JQ269736
Ae. umbellulata k1588					JQ269737
Ae. umbellulata k1588	U7	pseudo	2	920	JQ269738
Ae. umbellulata k1588	U8	pseudo	1	873	JQ269739
Ae. umbellulata k1588	U9	pseudo	2	928	JQ269740
Ae. umbellulata k1588	U10	pseudo	9	928	JQ269741
Ae. uniaristata k650	N1		11	873	JQ269742
Ae. uniaristata k650	N2		7	906	JQ269743
Ae. uniaristata k650	N3		11	924	JQ269744
Ae. uniaristata k650	N4	pseudo	1	924	JQ269745
Ae. uniaristata k650	N5		1	885	JQ269746
Ae. uniaristata k650	N6		3	885	JQ269747
Ae. uniaristata k650					JQ269748
Ae. uniaristata k650					JQ269749
Ae. uniaristata k650	N7		1	909	JQ269750
Ae. speltoides CGN10682	S1		9	909	JQ269774
Ae. speltoides CGN10682					JQ269775
Ae. speltoides CGN10682					JQ269776
Ae. speltoides CGN10682	S2		1	909	JQ269777
Ae. speltoides CGN10682	S3		1	648	JQ269778
Ae. speltoides CGN10684	S4		8	1080	JQ269751
Ae. speltoides CGN10684	S5		48	909	JQ269752
Ae. speltoides CGN10684	S6		19	909	JQ269753
Ae. speltoides CGN10684	S7		5	1089	JQ269754
Ae. speltoides CGN10684					JQ269755
Ae. speltoides CGN10684					JQ269756
Ae. speltoides CGN10684	S8		1	873	JQ269757
Ae. tauschii k1368	D1		26	897	JQ269789
Ae. tauschii k1368	D2		2	888	JQ269790
Ae. tauschii k1368	D3		3	894	JQ269791
Ae. tauschii k1368	D4		1	879	JQ269792
T. monococcum CGN10542	Am1		17	873	JQ269804
T. monococcum CGN10542	Am2		1	873	JQ269805
T. monococcum CGN10542	Am3		1	870	JQ269806
T. monococcum CGN10542	Am4		1	759	JQ269807
T. monococcum CGN10542	Am5	pseudo	3	939	JQ269808
sequences obtained from Genbank			23
Ae. tauschii	D5		5	1047	FJ006552
Ae. tauschii	D6		3	1044	FJ006555
Ae. tauschii	D7		1	888	HQ327440
Ae. tauschii	D8		1	909	FJ006561
Ae. speltoides	S9		9	909	FJ006694
Ae. speltoides	S10		1	1089	FJ006692
Ae. speltoides	S11		1	1089	FJ006695
Ae. searsii	Ss1		7	909	FJ006691
Ae. searsii	Ss2		1	720	FJ006687
Ae. searsii	Ss3		1	897	FJ006684
Ae. bicornis	Sb1		6	909	FJ006710
Ae. bicornis	Sb2		6	981	FJ006703
Ae. bicornis	Sb3		1	999	FJ006707
Ae. longissima	Sl1		5	897	FJ006648
Ae. longissima	Sl2	pseudo	1	957	FJ006671
Ae. longissima	Sl3		1	897	FJ006651
Ae. longissima	Sl4		3	909	FJ006643
Ae. sharonensis	Ssh1		3	960	FJ006715
Ae. sharonensis	Ssh2		2	762	FJ006716
Ae. sharonensis	Ssh3		1	1020	FJ006713
Ae. sharonensis	Ssh4	pseudo	1	896	FJ006674
Ae. sharonensis	Ssh5		1	909	FJ006721
T. urartu	Au1		7	858	FJ006637
T. urartu	Au2	pseudo	4	837	FJ006666
T. urartu	Au3		1	846	FJ006640
T. urartu	Au4		1	753	FJ006638
T. urartu	Au5		1	903	FJ006635
T. monococcum	Am6	pseudo	10	858	FJ006656
T. monococcum	Am7		1	858	FJ441103
T. monococcum	Am8		1	873	FJ006633
T. monococcum	Am9		1	858	FJ441102
T. monococcum	Am10		1	789	FJ441100
T. monococcum	Am11		1	864	FJ441099
T. monococcum	Am12		1	909	FJ441097
T. monococcum	Am13		1	873	HM120220
T. monococcum	Am14		1	939	FJ441095
T. monococcum	Am15		1	939	FJ441094
T. monococcum	Am16		1	939	FJ441096
T. monococcum	Am17		1	864	FJ441098
T. monococcum ssp. aegilopoides	Am18		8	858	FJ006626
T. monococcum ssp. aegilopoides	Am19		1	864	FJ006629
Crithopsis	K1		1	948	EU283818
Crithopsis	K2		1	930	EU283821
Lophopyrum	E1		1	909	FJ040761
Lophopyrum	E2		2	909	FJ040759
Lophopyrum	E3		1	909	FJ040762
Lophopyrum	E4	pseudo	1	864	FJ040767
Lophopyrum	E5	pseudo	1	909	FJ040772
Lophopyrum	E6		1	894	FJ040763
Lophopyrum	E7		2	897	FJ040757
Lophopyrum	E8		1	897	FJ040760
Lophopyrum	E9	pseudo	1	897	FJ040771
Lophopyrum	E10	pseudo	1	942	FJ040770
Lophopyrum	E11		1	897	FJ040764
Lophopyrum	E12		1	933	FJ040758
Lophopyrum	E13	pseudo	1	897	FJ040765
Lophopyrum	E14	pseudo	1	993	FJ040768
Dasypyrum sp.	V1		5	915	JF441264
Dasypyrum sp.	V2		2	966	JF441248
Dasypyrum sp.	V3	pseudo	2	948	JF441267
Dasypyrum sp.	V4	pseudo	1	965	JF441249
Dasypyrum sp.	V5		1	981	JF441256
Dasypyrum sp.	V6		1	876	JF441255
Dasypyrum sp.	V7		1	945	FJ804125
Dasypyrum sp.	V8	pseudo	1	879	JF441262
Dasypyrum sp.	V9	pseudo	4	957	JF441261
Dasypyrum sp.	V10	pseudo	1	961	JF441260
Dasypyrum sp.	V11	pseudo	3	873	JF441251
