# Supplementary material for: Expansion of the gamma-gliadin gene family in Aegilops and Triticum
Source: BMC Evol Biol. 2012 Nov 8;12:215. doi: 10.1186/1471-2148-12-215 (PMC3537741; doi:10.1186/1471-2148-12-215)
Supplement: Additional file 2 — Alignment of gamma-gliadin nucleotide sequences (Nexus format). [file 1471-2148-12-215-S2.txt]

#NEXUS
[ Title ]
begin data;
   dimensions ntax=131 nchar=1583;
   format missing=? gap=- matchchar=. datatype=nucleotide interleave=yes;
   matrix

[!Domain=Data property=Coding CodonStart=1;]
Hordeum_chilense_AY338365 TTTGCCCTCCTTGGTTTGGCAACAACCATCACTACCGCCACCGTGCAGTTCGACCCAAGCGGCCATGGCGTACAAAGG
C1_909                    CTAACAATCCTTGCGATGGCAACAACCATCGCCACCGCCAATATGCAAGTCGACCCCGGCTACCAA---GTACAATGG
C2_939                    CTAACAATCCTTGCGATGGCAACAACCATCGCCACCGCCAATATGCAGGTCGGCCCCAGCGGCCAA---GTACAATGG
C3_939                    CTAACAATCCTTGCGATGGCAACAACCATCGCCACCGCCAATATGCAGGTCGGCCCCAGCAGCCAA---GTACAATGG
C4_936                    CTAACAATCCTTGCGATGGCAACAACCATCGCCACCGCCAATATGCAGGTCGGCCCCAGCGGCCAA---GTACAATGG
C5_939                    CTAACAATCCTTGCGATGGCAACAACCATCGCCACCGCCAATATGCAGGTCGGCCCCAGCGGCCAA---GTACAATGG
C6_909                    CTAACAATCCTCGCGATGGCAATAACCATCGCCACCGCTAATATGCAGGTCGTCCCCAGCAGCCAA---GTACAATGG
C7_909                    CTAACAATCCTCGCGATGGCAATAACCATCGCCACCGCTAATATGCAGGTCGTCCCCAGCGGCCAA---GTACAATGG
C8_909                    CTAACAATCCTCGCGATGGCAATAACCATCGCCACCGCTAATATGCAGGTCGTCCCCAGCGGCCAA---GTACAATGG
C9_909                    CTAACAATGCTTGCGATGCCAACAACCATCGCCACCGCCAATATGCAGGTCGGCCCCAGCGGCCAA---GTACAATGG
C10_909                   CTAACAATCCTCGCGATGGCAATAACCATCGCCACCGCTAATATGCAGGTCGTCCCCAGCGGCCAA---GTACAATGG
C11_909                   CTAACAATGCTTGCGATGCCAACAACCATCGCCACCGCCAATATGCAGGTCGGCCCCAGCGGCCAA---GTACAATGG
C12_948                   CTAACAATCCTTGCGATGGCAACAACCATCGCCACCGCCAATATGCAGGTTGGCCCAAGTGGCCAA---GTACAATGG
M1_897                    CTGACAATCTTTGCGGCGGCTCTAACCATCGCCACTGCCAATATACAGGTCGACCCTAGCGGCCAA---GTACAATGG
M2_897                    CTGACAATCCTTGCGATGACAATAACCATCGCCACCGCCAATATGCAGGTCGACCCTAGCGGCCAA---GTACAATGG
M3_909                    CTAACAATCCTTGCGATGGCAACAACCATTGCCACCGCCAATATGCAAGTTGACCCCAGCGGCCAA---GTACAATGG
M4_890                    CTTACAATTCTTGCGATGGCAATAACCATCGGCACCGCCAATATGCAGGTCGACCCTAGCGGCCAA---GTACAATGG
M5_887                    CTAACAATTCTTGCGATGGCAATAACCATCGGCACCGCCAATATGCAGGTCGACCCTAGCGGCCAA---GTACAATGG
T1_882                    CTGACAATCCTCGCGATGGCAATAACCATCGCCATGGCCAATATGCAGGTCGACCCTAGCGGCCAA---GTACAATGG
T2_882                    CTGACAATCCTCGCGATGGCAATAACCATCGCCACCGCCAATATGCAGGTCGACCCTAGAGGCCAA---GTACAATGG
T3_882                    CTGACAATCCTCGCAATGGCAATAACCATCGCCACCGCCAATATGCAGGTCGACCCTAGCGGCCAA---GTACAATGG
T4_897                    CTGACAATCCTTGCGATGGCAATAACCATCGCCACTGCCAATATGCAGGTCGACCCTAGCGGCCAA---GTACAATGG
T5_896                    CTGACAATCCTCGCGATGGCAATAACCATCGCCACTGCCAATATGCAGGTCGACCCTAGCGGCCAA---GTACAATGG
T6_897                    CTGACAATCCTTGCGATGGCAATAACCATCGCCACTGCCAATATGCAGGTCGACCCTAGCGGCCAA---GTACAATGG
T7_909                    CTAACAATCCTTGCGATGGCAACAATCATCGCCACCGCCAATATGCAAGTCGACCCCGGCTACCAA---GTACAGTGG
T8_909                    CTAACAATCCTTGCGATGGCAACAATCATCGCCACCGCCAATATGCAAGTCGACCCCGGCTACCAA---GTACAGTGG
S1_909                    CTAACAATCCTTGCGATGGCAACAACCATCGCCACTGCCAATATGCAAGTTGACCCCAGCGGCCAA---GTACAATGG
S2_909                    CTAACAATCCTTGCGATGGCAACAACCATCGCCACCGCCAATATGCAAGTCGACCCCAGCGGCCAA---GTACAATGG
S4_1080                   CTGACGATCCTTGCGATGGCAATAACCATCAGCACCGCCAATATGCAGGTCGACCCTAGCAGCCAA---GTACAATGG
S5_909                    CTAACAATCCTTGCGATGGCAACAACCATCGCCACTGCCAATATGCAAGTTGACCCCAGCGGCCAA---GTACAATGG
S6_909                    CTAACAATCCTTGCGATGGCAACAACCATCGCCATCGCCAATATGCAAGTCGACCCCAGCGGCCAA---GTACAATGG
S7_1089                   CTGACGATCCTTGCGATGGCAATAACCATCAGCACCGCCAATATGCAGGTCGACCCTAGCGGCCAA---GTACAATGG
S8_873                    CTGACAATCCTTGCGATGGCAATAACCATCGCCACCGCCAATATGCAGGTCGACCCTAGCGGCCAA---GTACAATGG
D1_897                    CAAACAATCCTCGTGATGGCCATAACCATCGCCACCGCCAATATGCAGGTCGACCCTAGCGGCCAA---GTACAATGG
D2_888                    CTAACAATCCTTGCGATGGCAATAACCATCGGCACCGCCAATATGCAGGTCGACCCTAGCAGCCAA---GTACAATGG
D3_894                    CAAACAATCCTCGTGATGGCCATAACCATCGCCACCGCCAATATGCAGGTCGACCCTAGCGGCCAA---GTACAATGG
D4_879                    CTGACAATCCTTGCGATGGCAATAACCATCGGCACCGCCAATATCCAGGTCGACCCTAGCGGCCAA---GTACAATGG
U9_928                    CTAACAGTCCTTGCGATGGCAATAACCATCGACACCACCAATATGCAGGTCGACCCTAGCTACCAA---GTACAATGG
U10_928                   CTAACAGTCCTTGCGATGGCAATAACCATCGACACCACCAATATGCAGGTCGACCCTAGCTACCAA---GTACAATGG
U1_921                    CTAACAATCCTTGCAATGGCGACAACAATCGCCACTGCCAATATGCAGGTCGACCCTAGCAGCCAA---GTACAATGG
U2_921                    CTGACAATCCTTGCAATGGCGACAACAATCGCCACTGCCAATATGCAGGTCGACCCTAGCAGCCAA---GTACAATGG
U3_921                    CTGACAATCCTTGCAATGGCGACAACAATCGCCACTGCCAATATGCAGGTCGACCCTAGCAGCCAA---GTACAATGG
U4_900                    CTAACAATCCTTGCAATGGCGACAACAATCGCCACTGCCAATATGCAGGTCGACCCTAGCAGCCAA---GTACAATGG
U5_900                    CTGACAATCCTTGCAATGGCGACAACAATCGCCACTGCCAATATGCAGGTCGACCCTAGCAGCCAA---GTACAATGG
U6_909                    CTAACAATCCTTGCAATGGCAACAACCATCGCCACCGCCAATATGCAAGTCGACCCCGGCTACCAA---GTACAATGG
U7_920                    CTGACAATCCTTGCAATGGCGACAACAATCGCCACTGCCAATATGCAGGTCGACCCTAGCAGCCAA---GTACAATGG
U8_873                    CTGACAATCCTTGCAATGGCGACAACAATCGCCACTGCCAATATGCAGGTCGACCCTAGCAGCCAA---GTACAATGG
N1_873                    CTGACAATCTTTGCGGCGGCTCTAACCATCGCCACTGCCAATATACAGGTCGACCCTAGCGGCCAA---GTACAATGG
N2_906                    CTGACAATCTTTGCGGCGGCTCTAACCATCGCCACTGCCAATATACAGGTCGACCCTAGCGTCCAA---GTACAATGG
N3_924                    CTAACAATCCTTGTGATGGCAACAACAATCGTCACTGCCAATATGCAGGTCAACCCTAGCAGCCAA---GTACAATGG
N4_924                    CTAACAATCCTTGAGATGGCAACAACAATCGCCACTGCCAATATGCAGGTTGACCCTAGCAGCCAA---GTGCAATGG
N5_885                    CTAACAATCCTTGTGATGGCAACAACAATCGTCACTGCCAATATGCAGGTCAACCCTAGCAGCCAA---GTACAATGG
N6_885                    CTAACAATCCTTGAGATGGCAACAACAATCGCCACTGCCAATATGCAGGTTGACCCTAGCAGCCAA---GTGCAATGG
N7_909                    CTAACTATCCTTGCGATGGCAACAACCATCGCCACCGCCAATATGCAAGTTGACCCAGGCTACCTA---GTACAATGG
Am1_873                   CTCACAATCTTTGCGGCGGCTCTAACCATCGCCACCGCCAATATACAGGTCGACCCTAGCGGCCAA---GTACAATGG
Am2_873                   CTGACGATCATTGCGGTGGCACTAACTACCACCACCGCCAATATACAGGTCGACCCTAGCGGCCAA---GTACAATGG
Am3_870                   CTCACAATCTTTGCGGCGGCTCTAACCATCGCCACCGCCAATATACAGGTCGACCCTAGCGGCCAA---GTACAATGG
Am4_759                   CTCACAATCTTTGCGGCGGCTCTAACCATCGCCACCGCCAATATACAGGTCGACCCTAGCGGCCAA---GTACAATGG
Am5_939                   CTGACGATCATTGCGGTGGCACTAACTACCACCACCGCCAATATACAGGTCGACCCTAGTAGTCAA---GTACAATGG
Am18_858                  CTAACAATCCTTGCGATGGCAACAACTATCGCCACCGCGAATATGCAGGTCGACCCCAGCGGCCAA---GTACAATGG
Am19_864                  CTTACAATCTTTGCGGCGGCTCTAACCATCGCCACCGCCAATATACAGGTCGCCCCTAGTGGCCAA---GTACAATGG
Sb3_999                   TTGACAATCCTTGCGATGGCAATAACCATCAGCACCGCCAATATGCAGGTCAATCCTAGTGGCCAA---GTACAATGG
Sb2_981                   CTAACAATCCTTGCGATGACAGTAACCATCGGCACCGCCAATATGCAGGTCGACCCTAGCGGCCAA---GTACAATGG
Sb1_909                   CTAACAATCCTTGCGATGGCAACAACCATCGCCACCGCCAATATGCAAATCGACCCCAGCAGCCAA---GTACAATGG
Crithopsis_K1_948         CTGACAATCCTTGCGATGGCAATAACCATCAGCACCGCCAATATGCAGGTCGACCCTAGCGGCCAA---GTACAATGG
Crithopsis_K2_930         CTGACAATCCTTGCGATGGCAATAACCATCAGCACCGCCAATATGCAGGTCAACCCTAGCGGCCAA---GTACAATGG
Dasypyrum_V1_915          ------------------------------------ATGAATATCCAGGTCGACCCTAGCGGCCAA---GTACAATGG
Dasypyrum_V2_966          ------------------------------------ATGAATATCCAGGTCGACCCTAGCGGCCAA---GTACAATGG
Dasypyrum_V3_948          ------------------------------------ATGAATATCCAGGTCGACCCTAGCGGCCAA---GTACAATGG
Dasypyrum_V4_965          ------------------------------------ATGAATATCCAGGTCGACCCTAGCGGCCAA---GTACAATGG
Dasypyrum_V5_981          ------------------------------------ATGAATATCCAGGTCGACCCTAGCGGCCAA---GTACAATGG
Dasypyrum_V8_879          ------------------------------------ATGAATATCCAGGTCGACCCTAGTGGCCAA---GTACAATGG
Dasypyrum_V9_957          ------------------------------------ATGAATATCCAGGTCGACCCTAGCGGCCAA---GTACAATGG
Dasypyrum_V6_876          ------------------------------------ATGAATATCCAGGTCGACCCTAGCGTCCAA---GTACAATGG
Dasypyrum_V10_961         ------------------------------------ATGAATATCCAGGTCGACCCTAGCGTCCAA---GTACAATGG
Dasypyrum_V11_873         ------------------------------------ATGAATATCCAGGTCGACCCTAGTGGCCAA---GTACAATGG
Dasypyrum_V7_945          ---------------------------------------AATATCCAGGTCGACCCTAGCGGCCAA---GTACAATGG
Sl1_897                   CTCACAATCCTTGCGATGGCAATAACCATTGCCACCGCCAATATGCAGGTCGACCCTAGTGGCCAA---GTACAATGG
Sl2_735                   CTCACAATCCTTGCGATGGCAATAACCATTGCCACCGCCAATATGCAGGTCGACCCTAGTGGCCAA---GTACAATGG
Sl3_957                   CTAACAATCCTTGCGATGGCAACAACCATCGCCACCGCCAATATGCAAATCGACCCCAGCAGCCAA---GTACAATGG
Sl4_897                   CTGACAATCCTTGTGATGGCAATAACCATCGCCACCGCCAATATGCAGGTCGGCCCTAGCGGCCAA---GTACAATGG
Sl5_909                   CTAACAATCCTTGCGATGGCAACAACCATCGCCACCGCCAATATGCAAATCGACCCCAGCAGCCAA---GTACAATGG
Lophopyrum_E1_909         ---------------------------------------AATATGCAGGTCGACCCCAGCTACCAA---GTACAATGG
Lophopyrum_E2_909         ---------------------------------------AATATGCAGGTCGACCCCAGCTACCAA---GTACAATGG
Lophopyrum_E3_909         ---------------------------------------AATATGCAAGTCGACCCCAGCTACCAA---GTACAACAG
Lophopyrum_E4_864         ---------------------------------------AATATGCAGGTCGACCCTAGCGGCCAA---GTACAATGG
Lophopyrum_E5_909         ---------------------------------------AATATGCAAGTCGACCCCAGCTACCAA---GTACAATGG
Lophopyrum_E6_894         ---------------------------------------AATATGCAAGTCGACCCCAGCTACCAA---GTACAACAG
Lophopyrum_E7_897         ---------------------------------------AATATGCAGGTCGACCCTAGCGGCCAA---GTACAATGG
Lophopyrum_E8_897         ---------------------------------------AATATGCAGGTCGACCCTAGCGGCCAA---GTACAATGG
Lophopyrum_E9_897         ---------------------------------------AATATGCAGGTCGACCCTAGCGGCCAA---GTACAATGG
Lophopyrum_E10_942        ---------------------------------------AATATGCAAGTCGACCCCAGCTACCAA---GTACAACAG
Lophopyrum_E11_897        ---------------------------------------AATATGCAGGTCGACCCTAGCGGCCAA---GTACAATGG
Lophopyrum_E12_933        ---------------------------------------AATATGCAGGTCGACCCTAGCGGCCAA---GTACAATGG
Lophopyrum_E13_897        ---------------------------------------AATATGCAGGTCGACCCCAGCGGCCAA---GTACAATGG
Lophopyrum_E14_993        ---------------------------------------AATATGCAGGTCGACCCTAGCGGCCAA---GTACAATGG
Am6_858                   CTAACAATCCTTGCGATGGCAACAACTATCGCCACCGCGAATATGCACGTCGACCCCAGCGGCCAA---GTACAATGG
Am7_858                   CTAACAATCCTTGCGATGGCAACAACTATCGCCACCGCGAATATGCAGGTCGACCCCAGCGGCCAA---GTACAATGG
Am8_873                   CTCACAATCTTTGCGGCGTCTCTAACCATCGCCACCGCCAATATACAGGTCGACCCTAGCGGCCAA---GTACAATGG
Am9_858                   CTAACATTCCTTGCGATGGCAACAACTATCGCCACCGCGAATATGCAGGTCGACCCCAGCGGCCAA---CTACAATGG
Am11_864                  CTCACAATCTTTGCGGCGGCTCTAACCATCGCCACCGCCAATATACAGGTTGACCCTAGTGGCCAA---GTACAATGG
Am12_909                  CTCACAATCTTTGCGGCGGCTCTAACCATCGCCACCGCCAATATACAGGTTGACCCTAGTGGCCAA---GTACAATGG
Am14_936                  CTGACGATCATTGCGGTGGCACTAACTACCACCACCGCCAATATACAAGTCAACCCTAGTAGCCAA---GTACAATGG
Am15_936                  CTGACGATCATTGCGGTGGCACTAACTACCACCACCGCCAATATACAAGTCAACCCTAGTAGCCAA---GTACAATGG
Am16_936                  CTGACGATCATTGCGGTGGCACTAACTACCACCACCGCCAATATACAAGTCAACCCTAGTAGCCAA---GTACAATGG
Am13_873                  ------------------------------------ATGAATATCCAGGTCGACCCTAGCGGCCAA---GTACAATGG
Am17_864                  CTCACAATCTTTGCGGCGGCTCTAACCATCGCCACCGCCAATATACAGGTTGACCCTAGTGGCCAA---GTACAATGG
Am10_789                  CTCACAATCTTTGCGGCGGCTCTAACCATCGCCACCGCCAATATACAGGTTGACCCTAGTGGCCAA---GTACAATGG
Ss1_909                   CTAACAATCCTTGCGATGGCAACAACCATCGCCACCGCCAATATGCAAGTCGACCCCAGCGGCCAA---GTACAATGG
Ss2_720                   CTAACAATCCTTGCGATGGCAACAACCATCGCCACCGCCAATATGCAAGTCGACCCCAGCGGCCAA---GTACAATGG
Ss3_897                   CTAACAATCCTTGCTATGGCAATAACCATCGCCACCGCCAATATGCAGGTCGACCCTAGCGGCCAA---GTACAATGG
Ssh1_960                  CTAACAATCCTTGCGATGGCAGTAACCATCGGCACCGCCAATATGCAGGTCGACCCTAGCGGCCAA---GTACAATGG
Ssh2_762                  CTAACAATCCTTGCGATGGCAGTAACCATCGGCACCGCCAATATGCAGGTCGACCCTAGCGGCCAA---GTACAATGG
Ssh3_1020                 TTGACAATCCTTGCGATGGCAATAACCATCAGCACCGCCAATATGCAGGTCGATCCTAGTGGCCAA---GTACAATGG
Ssh4_896                  CTGACAATCCTTGCGATGGCAATAACCATCGCCACCGCCAATATGCAGGTCGACCCTAGCGGCCAA---GTACAATGG
Ssh5_909                  CTGACAATCCTTGCGATGGCAACAACCATCGCCACCGCCAATATGCAAATCGACCCCAGCAGCCAA---GTACAATGG
S9_909                    CTAACAATCCTTGCGATGGCAACAACCATCGCCACTGCCAATATGCAAGTTGACCCCAGCGGCCAA---GTACAATGG
S11_1089                  TTGACGATCCTTGCGATGGCAATAACCATCAGCACCGCCAATTTGCAGGTCGACCCTAGCGGCCAA---GTACAATGG
S10_1089                  CTGACGATCCTTGCGATGGCAATAACCATCAGCACCGCCAATATGCAGGTCGACCCTAGCGGCCAA---GTACAATGG
D5_1047                   CTGACGATCCTTGCGATGGCAATAACCATCAGCACCGCGAATATGCAGGTCGACCCTAGCGGCCAA---GTACAATGG
D6_1044                   CTGACAATCCTTGCGATGGCAATAACCATCGGCACCGCCAATATCCAGGTCGACCCTAGCGGCCAA---GTACAATGG
D7_888                    CTGACAATCCTCGTGATGGCAATAACTATCGCCACCGCCAATATGCAGGTCGACCCTACCGGCCAA---GTACAATGG
D8_909                    GTAACAATCCTTGCGATGGCAACAACCATCGCCACCGCCAATATGCAAGTCGACCCCGGCTACCAA---GTACAATGG
Au1_858                   CTAACAATCCTTGCGATGGCAACAACTATCGCCACCGCAAATATGCAGGTCGACCCCAGCGGCCAA---GTACAATGG
Au2_837                   CTAACAATCCTTGCGATGGCAACAACTATCGCCACCGCAAATATGCAGGTCGACCCCAGCGGCCAA---GTACAATGG
Au3_846                   CTAACAATCCTTGCGATGGCAACAACTATCGCCACCGCAAATATGCAGGTCGACCCCAGCGGCCAA---GTACAATGG
Au5_903                   CTAACAATCCTTGCGATGGCAACAACTATCGCCACCGCAAATATGCAGGTCGACCCCAGCGGCCAA---GTACAATGG
Au4_753                   CTAACAATCCTTGAGATGGCAACAACTATCGCCAACGCACATATACAGGTAGACCCCAGCGACCAA---GTACAATGG
Secale_cereale_EU368041   CTTGCAATACTAGCAATGGCGACTACCATCGCCACCGCCAACATGCAAGTCAACCCTAGTGGCCAA---GTACAATGC
Secale_sylvestre_EF432546 CTTGCAATACTAGCAATGGCGACTACCATCGCCACCGCGAACATGCAAGTCAACCCTAGCGGCCAA---GTACAATGC
Secale_strictum_HQ266670  CTTGCAATACTAGCAATGGTGACTACCATCGCCACCGCCAACATGCAAGTCAACCCTAGTGGCCAA---GTACAATGC

Hordeum_chilense_AY338365 CCACAGCAATCA------TATCCGCAGTGG------------------------------------------------
C1_909                    CCACAACAACAA---CCATCCCCCCAGCCC------------------------------------------------
C2_939                    CCACAACAACAA---CCATTCCCCCAGCCC------------------------------------------------
C3_939                    CCACAACAACAA---CCATTCCCCCAGCCC------------------------------------------------
C4_936                    CCACAACAACAA------CTCCCCCAGCCC------------------------------------------------
C5_939                    CCACAACAACAA---CAACTCCCCCAGCCC------------------------------------------------
C6_909                    CCACAACAACAA---CCACTCCCCCAGCCC------------------------------------------------
C7_909                    CCACAACAACAA---CCACTCCCCCAGCCC------------------------------------------------
C8_909                    CCACAACAACAA---CCACTCCCCCAGCCC------------------------------------------------
C9_909                    CCACAACAACAA---CCACTTCCCCAGCCC------------------------------------------------
C10_909                   CCACAACAACAA---CCACTCCCCCAGCCC------------------------------------------------
C11_909                   CCACAACAACAA---CCACTTCCCCAGCCC------------------------------------------------
C12_948                   CCACAACAACAA---CCACTCCCCCAGCCC------------------------------------------------
M1_897                    CCACAACAGCAA---CCATTCCCCCAG---------------------------------------------------
M2_897                    CCACAACAGCAA---CCATTCCCCCAG---------------------------------------------------
M3_909                    ACACAACAACAG---CAATTCCCCCAGCCC------------------------------------------------
M4_890                    CCACAACAACAA---CCAGTCCCGCAGCCT------------------------------------------------
M5_887                    CCACAACAACAA---CCAGTCCCGCAGCCT------------------------------------------------
T1_882                    CCACAACAACAA---CCATTCCCGCAGCCT------------------------------------------------
T2_882                    TCACAACAACAA---CCATTCCCGCAGCCT------------------------------------------------
T3_882                    TCACAACAACAA---CCATTCCCGCAGCCT------------------------------------------------
T4_897                    CCACAACAACAA---CCATTCCCGCAGCCT------------------------------------------------
T5_896                    CCACAACAACAA---CCATTCCCGCAGCCT------------------------------------------------
T6_897                    CCACAACAACAA---CCATTCCCGCAGCCT------------------------------------------------
T7_909                    CCACAACAACAA---CCATTCGCCCAGCCC------------------------------------------------
T8_909                    CCACAACAACAA---CCATTCCCCCAGCCC------------------------------------------------
S1_909                    CCACAACAACAA---CCATTCCCCCAGCCC------------------------------------------------
S2_909                    CCACAACAACAA---CCATTCCCCCAGCCC------------------------------------------------
S4_1080                   CCACAACAACAA---CTAGTCCCCCAGCTC------------------------------------------------
S5_909                    CCACAACAACAA---CCATTCCCCCAGCCC------------------------------------------------
S6_909                    CCACAACAACAA---CCATTCCCCCAGCCC------------------------------------------------
S7_1089                   CCACAACAACAA---CTAGTCCCCCAGCTC------------------------------------------------
S8_873                    CCACAACAACAA---CCATTCCCGCAGCCT------------------------------------------------
D1_897                    CCACAACAACAA---CCATTCCCGCAGCCT------------------------------------------------
D2_888                    CCACAACAACAA---CCAGTCCCACAGCCT------------------------------------------------
D3_894                    CCACAACAA------CCATTCCCGCAGCCT------------------------------------------------
D4_879                    CCACAACAACAA---CTAGTCCCCCAGCCC------------------------------------------------
U9_928                    CCACAAGAACAA---CTAGTCTCCCAGCCC------------------------------------------------
U10_928                   CCACAAGAACAA---CTAGTCTCCCAGCCC------------------------------------------------
U1_921                    CCACAAGAACAA---CCATTCCCCCAGCCC------------------------------------------------
U2_921                    CCACAAGAACAA---CCATTCCCCCAGCCC------------------------------------------------
U3_921                    CCACAAGAACAA---CCATTCCCCCAGCCC------------------------------------------------
U4_900                    CCACAAGAACAA---CCATTCCCCCAGCCC------------------------------------------------
U5_900                    CCACAAGAACAA---CCATTCCCCCAGCCC------------------------------------------------
U6_909                    CCGCAACAACAA---CCATTCCCCCAGCCC------------------------------------------------
U7_920                    CCACAAGAACAA---CCATTCCCCCAGCCC------------------------------------------------
U8_873                    CCACAAGAACAA---CCATTCCCCCAGCCC------------------------------------------------
N1_873                    CCACAACAGCAA---CCATTCCCCCAG---------------------------------------------------
N2_906                    CCACAACAGCAA---CCATTCCCCCAG---------------------------------------------------
N3_924                    CCACAAGAACAA---CCATTCCCCCAGCCC------------------------------------------------
N4_924                    CCCCAAGAACGA---CCATTCCCACAGACC------------------------------------------------
N5_885                    CCACAAGAACAA---CCATTCCCCCAGCCC------------------------------------------------
N6_885                    CCCCAAGAACGA---CCATTCCCACAGACC------------------------------------------------
N7_909                    CCACAACAACAA---CCATCCCCCCAGCCC------------------------------------------------
Am1_873                   CCACAACAACAA---CCATTCCCCCAG---------------------------------------------------
Am2_873                   CCACAACAACAA---CCATTCCCCCAG---------------------------------------------------
Am3_870                   CCACAACAACAA---CCATTCCCCCAG---------------------------------------------------
Am4_759                   CCACAACAACAA---CCATTCCCCCAG---------------------------------------------------
Am5_939                   CCACAACAACAACAACCATTCCCCCAGCCC------------------------------------------------
Am18_858                  CCACAACAACAA---CCATTCCGCCAGCCC------------------------------------------------
Am19_864                  CCACAACAACAA---CCATTCCCCCAG---------------------------------------------------
Sb3_999                   CCACAACAACAA---CCAATCCCCCTGCCC------------------------------------------------
Sb2_981                   ACACAACAACAA---CCAGTCCCGCTGCCT------------------------------------------------
Sb1_909                   CCACAACAACAA---CCACTCCCCCAGCCC------------------------------------------------
Crithopsis_K1_948         CCACAACAACAA---CCAGTCCCCCAGCCC------------------------------------------------
Crithopsis_K2_930         CCACAACAACAA---CCAGTCCCCCAACCG------------------------------------------------
Dasypyrum_V1_915          CCACAACAACAA------------------------------------------------------------------
Dasypyrum_V2_966          CCGCAACAACAA------------------------------------------------------------------
Dasypyrum_V3_948          CCACAACAA---------------------------------------------------------------------
Dasypyrum_V4_965          CCACAACAACAA---CCATTCCCCCAGCAA------------------------------------------------
Dasypyrum_V5_981          CCACAACAACAA------------------------------------------------------------------
Dasypyrum_V8_879          CCACAACAACAACCATTCTCCCAGCCC---------------------------------------------------
Dasypyrum_V9_957          CGACAACAACAA------------------------------------------------------------------
Dasypyrum_V6_876          CCACAACAACAA------------------------------------------------------------------
Dasypyrum_V10_961         CCACAACAA---------------------------------------------------------------------
Dasypyrum_V11_873         CCACAACAACAACCATTCTCCCAG------------------------------------------------------
Dasypyrum_V7_945          CCACAACAACAA------------------------------------------------------------------
Sl1_897                   CCACAACAACAA---CCATTCCCGCAGCCT------------------------------------------------
Sl2_735                   CCACAACAACAA---CCATTCCCGCAGCCT------------------------------------------------
Sl3_957                   CCACAACAACAA---CCACTCCCCCAGCCC------------------------------------------------
Sl4_897                   CCACAACAACAA---CCATTCCTGCAGCCT------------------------------------------------
Sl5_909                   CCACAACAACAA---CCACTCCCCCAGCCC------------------------------------------------
Lophopyrum_E1_909         CCACAACAACAA---CCATTCCCCCAGCCC------------------------------------------------
Lophopyrum_E2_909         CCACAACAACAA---CCATTCCCCCAGCCC------------------------------------------------
Lophopyrum_E3_909         CCACAACAACAA---CCATTCCCCCAGCCC------------------------------------------------
Lophopyrum_E4_864         CCACAACAACAA---CCAGTCCCGCAGCCT------------------------------------------------
Lophopyrum_E5_909         CCACAACAACAA---CCATTCCCCCAGCCC------------------------------------------------
Lophopyrum_E6_894         CCACAACAACAA---CCATTCCCCCAGCCC------------------------------------------------
Lophopyrum_E7_897         CCACAACAACAA---CCAGTCCCGCAGCCT------------------------------------------------
Lophopyrum_E8_897         CCACAACAACAA---CCAGTCCCGCAGCCT------------------------------------------------
Lophopyrum_E9_897         CCACAACAACAA---CCAGTCCCGCAGCCT------------------------------------------------
Lophopyrum_E10_942        CCACAACAACAA---CCATTCCCCCAGCCC------------------------------------------------
Lophopyrum_E11_897        CCACAACAACAA---CCATTCCCGCAGCCT------------------------------------------------
Lophopyrum_E12_933        CCACAACAACAACAACCAGTCCCCCAGCCC------------------------------------------------
Lophopyrum_E13_897        CCACAACAACAA---CCATTCCCGCAGCCT------------------------------------------------
Lophopyrum_E14_993        CCACAACAACAA---CTAGTCCCCCAGCCC------------------------------------------------
Am6_858                   CCACAACAACAA---CCATTCCGCCAGCCC------------------------------------------------
Am7_858                   CCACAACAACAA---CCATTCCGCCAGCCC------------------------------------------------
Am8_873                   CCACAACAACAA---CCATTCCCCCAG---------------------------------------------------
Am9_858                   CCACAACAACAA---CCATTCCGCCAGCCC------------------------------------------------
Am11_864                  CCACAACAACAA---CCATTCCCCCAA---------------------------------------------------
Am12_909                  CCACAACAACAA---CCATTCCCCCAA---------------------------------------------------
Am14_936                  CCACAACAACAACAACCATTCCCCCAGCTC------------------------------------------------
Am15_936                  CCACAACAACAACAACCATTCCCCCAGCTC------------------------------------------------
Am16_936                  CCACAACAACAACAACCATTCCCCCAGCTC------------------------------------------------
Am13_873                  CCACAACAACAA---CCATTCCCCCAG---------------------------------------------------
Am17_864                  CCACAACAACAA---CCATTCCCCCAA---------------------------------------------------
Am10_789                  CCACAACAACAA---CCATTCCCCCAA---------------------------------------------------
Ss1_909                   CCACAACAACAA---CCATTCCCCCAGCCC------------------------------------------------
Ss2_720                   CCACAGCAACAA---CCATTCCCCCAGCCC------------------------------------------------
Ss3_897                   CCACATCAACAA---CCATTCCCGCAGCCT------------------------------------------------
Ssh1_960                  CCACAACAACAA---CCAGTCCCGCTGCCT------------------------------------------------
Ssh2_762                  CCACAACAACAA---CCAGTCCCGCTGCCT------------------------------------------------
Ssh3_1020                 CCACAACAACAA---CCAATCCCCCTGCCC------------------------------------------------
Ssh4_896                  CCACAACAACAA---CCATTCCCGCAGCCT------------------------------------------------
Ssh5_909                  CCACAACAACAA---CCACTCCCCCAGCCC------------------------------------------------
S9_909                    CCACAACAACAA---CCATTCCCCCAGCCC------------------------------------------------
S11_1089                  CCACAACAACAA---CTAGTCCCCCAGCTC------------------------------------------------
S10_1089                  CCACAACAACAA---CTAGTCCCCCAGCTC------------------------------------------------
D5_1047                   CCACAACAACAA---CTAGTCCCCCAGCCC------------------------------------------------
D6_1044                   CCACAACAACAA---CTAGTCCCCCAGCCC------------------------------------------------
D7_888                    CCACAACAACAA---CCATTCCCGCAGCCT------------------------------------------------
D8_909                    CCACAACAACAA---CCATTCCCCCAGCCC------------------------------------------------
Au1_858                   CCACAACAACAA---CCATTCCGCCAGCCC------------------------------------------------
Au2_837                   CCACAACAACAA---CCATTCCGCCAGCCC------------------------------------------------
Au3_846                   CCACAACAACAA---CCATTCCGCCAGCCC------------------------------------------------
Au5_903                   CCACAACAACAA---CCATTCCGCCAGCCC------------------------------------------------
Au4_753                   CCTCAGCAACAA---CCATTCTGCCAGCAC------------------------------------------------
Secale_cereale_EU368041   CCACAACAACAA---CCATTTCCCCAGCCCCAACAATCATCCCCCCAGCAACCCCAACAACCATTCCCCCAGCAATCA
Secale_sylvestre_EF432546 CCACAACAGCAA---CCATCTCCCCAGCCCCAACAATCATCTCCCCAGCAACCCCAACAACCATTCCCCCAACAACCC
Secale_strictum_HQ266670  CCACAACAACAA---CCATTTCCCCAGCCCCGACAATCATCCCCCCAGCAACCCCAACAACCATTTCCCCAGCAATCA

Hordeum_chilense_AY338365 ---CAACCAGTTCCGCAACAACAACCA---------------------------------------------------
C1_909                    CAACAACCATTCTGCCAGCAACCACAA---------------------------------------------CAAACT
C2_939                    CAACAACCACTCTACCAGCAACCACAA---------------------------------------------CAAATA
C3_939                    CAACAACCACTCTACCAGCAACCACAA---------------------------------------------CAGATA
C4_936                    CAACAACCACTCTACCAGCAACCACAA---------------------------------------------CAAATA
C5_939                    CAACAACCACTCTACCAGCAACCACAA---------------------------------------------CAAATA
C6_909                    CAACAACCACTCTACCAGCAACCACAA---------------------------------------------CAAGCA
C7_909                    CAACAACCACTCTACCAGCAACCACAA---------------------------------------------CAAGCA
C8_909                    CAACAACCACTCTACCAGCAACCACAA---------------------------------------------CAAGCA
C9_909                    CAACAACCACTCTACCAGCAACCGCAA---------------------------------------------CAAACA
C10_909                   CAACAACCACTCTACCAGCAACCACAA---------------------------------------------CAAGCA
C11_909                   CAACAACCACTCTACCAGCAACCGCAA---------------------------------------------CAAACA
C12_948                   CAACAACCACTCTACCAGCAACTACAA---------------------------------------------AAAATA
M1_897                    CCCCAACCATTCTCCCAGCAACCACAA---------------------------------------------CAAGCA
M2_897                    CCCCAACCATTCTCCCAGCAACCACAA---------------------------------------------CAAGCA
M3_909                    CAACAACCATTCTGCCAGCAACCACAA---------------------------------------------CAAACT
M4_890                    GACCAACCATTCTACCAGCAACCACGA---------------------------------------------CAAACA
M5_887                    GACCAACCATTCTACCAGCAACCACGA---------------------------------------------CAAACA
T1_882                    CACCAACCATTCTCCCAGCAACCACAA---------------------------------------------CAAACA
T2_882                    CACCAACCATTCTCCCAGCAACCACAA---------------------------------------------CAAACA
T3_882                    CACCAACCATTCTCCCAGCAACCACAA---------------------------------------------CAAACA
T4_897                    CACCAACCATTCTCCCAGCAACCACAA---------------------------------------------CAAACA
T5_896                    CACCAACCATTCTCCCAGCAACCACAA---------------------------------------------CAAACA
T6_897                    CACCAACCATTCTCCCAGCAACCACAA---------------------------------------------CGAACA
T7_909                    GAACAACCATTCTGCCAGCAACCACAA---------------------------------------------CAAACT
T8_909                    CAACAACCATTCTGCCAGCAACCACAA---------------------------------------------CAAACT
S1_909                    CAACAACCATTCTGCCAGCAACCACAA---------------------------------------------CAAACT
S2_909                    CAACAACCATTCTGCCAGCAACCACAA---------------------------------------------CAAACT
S4_1080                   CAACAGCCATTATCCCAGCAACCACAA---------------------------------------------CAAGCA
S5_909                    CAACAACCATTCTGCCAGCAACCACAA---------------------------------------------CAAACT
S6_909                    CAACAACCATTCTGCCAGCAACCACAA---------------------------------------------CAAACT
S7_1089                   CAACAGCCATTATCCCAGCAACCACAA---------------------------------------------CAAGCA
S8_873                    CACCAACCATTCTCCCAGCAACCACAA---------------------------------------------CAAACA
D1_897                    CACCAACCATTCTCCCAGCAACCGCAA---------------------------------------------CAAACA
D2_888                    CACCAACCATTCTCCCAGCAACCACAA---------------------------------------------CAAACA
D3_894                    CACCAACCATTCTCCCAGCAACCGCAA---------------------------------------------CAAACA
D4_879                    CAACAACCATTATCCCAGCAACCACAA---------------------------------------------------
U9_928                    CAACAACCATTCTCTCAGCAACCACAA---------------------------------------------CAAACA
U10_928                   CAACAACCATTCTCTCAGCAACCACAA---------------------------------------------CAAACA
U1_921                    CAACAACCATTCTCCCAGCAACCCCAA---------------------------------------------CAAACA
U2_921                    CAACAACCATTCTCCCAGCAACCCCAA---------------------------------------------CAAACA
U3_921                    CAACAACCATTCTCCCAGCAACCCCAA---------------------------------------------CAAACA
U4_900                    CAACAACCATTCTCCCAGCAACCTCAA---------------------------------------------CAAACA
U5_900                    CAACAACCATTCTCCCAGCAACCTCAA---------------------------------------------CAAACA
U6_909                    CAACAACCTTTCTGCCAGCAACCACAA---------------------------------------------CAAACT
U7_920                    CAACAACCATTCTCCCGGCAACCCCAA---------------------------------------------CAAACA
U8_873                    CAACAACCATTCTCCCAGCAACCACAA---------------------------------------------------
N1_873                    CCCCAACCATTCTCCCAGCAACCACAA---------------------------------------------CAAGCA
N2_906                    CCCCAACCATTCTCCCAGCAACCACAA---------------------------------------------CAAGCA
N3_924                    CAACAACCATTATCCCAGAATCCACAA---------------------------------------------CAAACA
N4_924                    CACCAACCATTCTCCCAGCAACCACAA---------------------------------------------CAAACA
N5_885                    CTACAACCATTATCCCAGAATCCACAA---------------------------------------------CAAACA
N6_885                    CACCAACCATTCTCCCAGCAACCACAA---------------------------------------------CAAACA
N7_909                    CAACAACCTTTCTGCCAGCAACCACAA---------------------------------------------CAAACT
Am1_873                   CCCCAACCATTCTCCCAGCAACCACAG---------------------------------------------CAAGCG
Am2_873                   CCCCAACCATTCTCCCAGCAACCACAG---------------------------------------------CAAGCG
Am3_870                   CCCCAACCATTCTCCCAGCAACCACAG---------------------------------------------CAAGCG
Am4_759                   CCCCAACCATTCTCCCAGCAACCACAG---------------------------------------------CAAGCG
Am5_939                   CAACAACCATTCTCCCAACAACCACAA---------------------------------------------CAAATT
Am18_858                  CAACAACCATTCTACCAGCAACCACAA---------------------------------------------CAAACA
Am19_864                  CCCCAACCATTCTCCCAGCAACCACAA---------------------------------------------CAAGCG
Sb3_999                   CAACAACCATTATCCCAGCAACCACAA---------------------------------------------CAAGCA
Sb2_981                   CAACAACCATTCTCCCAGCAACCACAA---------------------------------------------CAAACA
Sb1_909                   CAACAACCATTCTGCCAGCAACCACAA---------------------------------------------CAAACT
Crithopsis_K1_948         CAACAGCCATTATCCCAGCAACCACAA---------------------------------------------CAACCA
Crithopsis_K2_930         CAACAGCCATTGTCCCAGCAACCACAA---------------------------------------------CAACCA
Dasypyrum_V1_915          ------CCATTCCCCCAGCAAGCACAA---------------------------------------------CAAACA
Dasypyrum_V2_966          ------CCATTCCCCCAGCAAGCACAA---------------------------------------------CAAACA
Dasypyrum_V3_948          CAACAACCATTCCCCCAGCAAGCACAA---------------------------------------------CAAACA
Dasypyrum_V4_965          GCACAACAAATATTTCCCCAACCCCAA---------------------------------------------CAAATA
Dasypyrum_V5_981          ------CAATTCCCCCAGCAACCACAA---------------------------------------------CAAACA
Dasypyrum_V8_879          ---CAACCATTCTCCCAGCAACCACAA---------------------------------------------CAAGCG
Dasypyrum_V9_957          ------CAATTCCCCCAGCAACCACAA---------------------------------------------CAAACA
Dasypyrum_V6_876          ------CAATTCCCCCAGCAACCACAA---------------------------------------------CAAACA
Dasypyrum_V10_961         CAACAACAATTCCCCCTGCAACCACAA---------------------------------------------CAAACA
Dasypyrum_V11_873         CCCCAACCATTCTCCCAGCAACCACAA---------------------------------------------CAAGCG
Dasypyrum_V7_945          ------CCATTCCCCCAGCAAGCACAA---------------------------------------------CAAACA
Sl1_897                   CACCAACCATTCTCCCAGCAACCACAA---------------------------------------------CAAATA
Sl2_735                   CACCAACCATTCTCCCAGCAACCACAA---------------------------------------------CAAATA
Sl3_957                   CAACAACCATTCTGCCAGCAACCACAA---------------------------------------------CAAACT
Sl4_897                   CACCAACCATTCTCCCAGCAACCACAA---------------------------------------------CAAACA
Sl5_909                   CAACAACCATTCTGCCAGCAACCACAA---------------------------------------------CAAACT
Lophopyrum_E1_909         CAACAACCATTCTCCCAGCAACCACAA---------------------------------------------CAAACT
Lophopyrum_E2_909         CAACAACCATTCTCCCAGCAACCACAA---------------------------------------------CAAACT
Lophopyrum_E3_909         CAACAACCATTCTCCCAGCAACCACAA---------------------------------------------CAAACT
Lophopyrum_E4_864         CACCAACCATTCTCGCAGCAACCACAA---------------------------------------------------
Lophopyrum_E5_909         CAACAACCATTCCGCCAGCAACCACAA---------------------------------------------CAAACT
Lophopyrum_E6_894         CAACAACCATTCTCCCAGCAACCACAA---------------------------------------------CAAACT
Lophopyrum_E7_897         CACCAACCATTCTCGCAGCAACCACAA---------------------------------------------CAAACA
Lophopyrum_E8_897         CACCAACCATTCTCGCAGCAACCACAA---------------------------------------------CAAACA
Lophopyrum_E9_897         CACCAACCATTCTCGCAGTAACCACAA---------------------------------------------CAAACA
Lophopyrum_E10_942        CAACAACCATTCTGCCAGCAACCACAACAAACTATTCCCCAACCCCATCAAACATTCCACCATCAACCACAACAAACA
Lophopyrum_E11_897        CACCAACCATTCTCCCAGCAACCACAA---------------------------------------------CAAATA
Lophopyrum_E12_933        CAACAACCAATCTCTCAGCAACCACAA---------------------------------------------CAAACA
Lophopyrum_E13_897        CACCAACCATTCTCCCAGCAACCACAA---------------------------------------------CAAATA
Lophopyrum_E14_993        CAACAGCCATTATCCCAGCAACCAGAA---------------------------------------------CAAACA
Am6_858                   CAACAACCATTCTACCAGCAACCACAA---------------------------------------------CAAACA
Am7_858                   CAACAACCATTCTACCAGCAACCACAA---------------------------------------------CAAAAA
Am8_873                   CCCCAACCATTCTCCCAGCAACCACAG---------------------------------------------CAAGCG
Am9_858                   CAACAACCATTCTACCAGCAACCACAA---------------------------------------------CAAACA
Am11_864                  CCCCAACCATTCTCCCAGCAACCACAA---------------------------------------------CAAGCG
Am12_909                  CCCCAACCATTCTCCCAGCAACCACAA---------------------------------------------CAAGCG
Am14_936                  CAACAACCATTCTCCCAACAACCACAA---------------------------------------------CAAATT
Am15_936                  CAACAACCATTCTCCCAACAACCACAA---------------------------------------------CAAATT
Am16_936                  CAACAACCATTCTCCCAACAACCACAA---------------------------------------------CAAATT
Am13_873                  CCCCAACCATTCTCCCAGCGACCACAG---------------------------------------------CAAGCG
Am17_864                  CCCCAACCATTCTCCCAGCAACCACAA---------------------------------------------CAAGCG
Am10_789                  CCCCAACCATTCTCCCAGCAACCACAA---------------------------------------------CAAGCG
Ss1_909                   CAACAACCATTCTGCCAGCAACCACAA---------------------------------------------CAAACT
Ss2_720                   CAA---------------------------------------------------------------------------
Ss3_897                   CACCAACCATTCTCCCAGCAACCACAA---------------------------------------------CAAATA
Ssh1_960                  CAGCAACCATTCTCCCAGAAACCACAA---------------------------------------------CAAACA
Ssh2_762                  CAGCAACCATTCTCCCAGAAACCACAA---------------------------------------------CAAACA
Ssh3_1020                 CAACAACCATTATCCCAGCAACCACAA---------------------------------------------CAAGCA
Ssh4_896                  CACCAACCATTCTCCCAGCAACCACAA---------------------------------------------CAAATA
Ssh5_909                  CAACAACCATTCTGCCAGCAACCACAA---------------------------------------------CAAACT
S9_909                    CAACAACCATTCTGCCAGCAACCACAA---------------------------------------------CAAACT
S11_1089                  CAACAGCCATTATCCCAGCAACCACAA---------------------------------------------CAAGCA
S10_1089                  CAACAACCATTATCCCAGCAACCACAA---------------------------------------------CAAGCA
D5_1047                   CAACAGCCATTATACCAGCAACCACAA---------------------------------------------CAAGCA
D6_1044                   CAACAACCATTATCCCAGCAACCACAA---------------------------------------------CAAACA
D7_888                    CACCAACCATTCTCCCAGCAACCGCAA---------------------------------------------CAAACA
D8_909                    CAACAACCATTCTGCCAGCAACCACAA---------------------------------------------CAAACT
Au1_858                   CAACAACCATTCTACCAGCAACCCCAA---------------------------------------------CAAACA
Au2_837                   CAACAACCATTCTACCAGCAACCACAA---------------------------------------------CAAACA
Au3_846                   CAACAACCATTCTACCAGCAACCACAA---------------------------------------------CAAACA
Au5_903                   CAACAACCATTCTACCAGCAACCACAA---------------------------------------------CAACCA
Au4_753                   CAACAACCATTCTACCAGCAACCACAA---------------------------------------------CAAACA
Secale_cereale_EU368041   CAACAACCATTTCCACAGCAACCACAA---------------------------------------------CAATCA
Secale_sylvestre_EF432546 CAACAACCATGCCCACAGCAACCACAA---------------------------------------------CAATCA
Secale_strictum_HQ266670  CAACAACCATTTCCACAGCAACCACAA---------------------------------------------CAATCA

Hordeum_chilense_AY338365 TTTCCACAACAAGAT---------------------------------------------------------------
C1_909                    ATTCCCCAACCCCAT---------------------------------------------CAAACATTCCAC------
C2_939                    TTTCTCCAACCCCAA---------------------------------------------CAAACATTCCCC------
C3_939                    TTTCTCCAACCCCAA---------------------------------------------CAAACATTCCCC------
C4_936                    TTTTCCCAACCCCAA---------------------------------------------CAAACATTCCCC------
C5_939                    TTTTCCCAACCCCAA---------------------------------------------CAAACATTCCCC------
C6_909                    TTTCCCCAACCCCAA---------------------------------------------CAAATATTCCCC------
C7_909                    TTTCCCCAACCCCAA---------------------------------------------CAAATATTCCCC------
C8_909                    TTTCCCCAACCCCAA---------------------------------------------CAAATATTCCCC------
C9_909                    TTTCCCCAACCCCAA---------------------------------------------CAAACATTCCCC------
C10_909                   TTTCCCCAACCCCAA---------------------------------------------CAAATATTCCCC------
C11_909                   TTTCCCCAACCCCAA---------------------------------------------CAAACATTCCCC------
C12_948                   TTTCCCCAACCCCAA---------------------------------------------CAAACATTCCCC------
M1_897                    TTTCCCCAACCCCAA---------------------------------------------CAAATATTCCCC------
M2_897                    TTTCCCCAACCCCAA---------------------------------------------CAAATATTCCCC------
M3_909                    ATTCCCCAACCCTAT---------------------------------------------CAAACATTCCCC------
M4_890                    TTTCCCCAACCCCAA---------------------------------------------CAAACATTCTCC------
M5_887                    TTTCCCCAACCCCAA---------------------------------------------CAAACATTCTCC------
T1_882                    TTTCCCCAACCCCAA---------------------------------------------CAAACATTCCCC------
T2_882                    TTTCCCCAACCCCAA---------------------------------------------CAAACATTCCCC------
T3_882                    TTTCCCCAACCCCAA---------------------------------------------CAAACATTCCCC------
T4_897                    TTTCCCCAACCCCAA---------------------------------------------CAAACATTCCCC------
T5_896                    TTTCCCCAACCCCAA---------------------------------------------CAGACATTCCCC------
T6_897                    TTTCCCCAACCCCAA---------------------------------------------CAAACATTCCCC------
T7_909                    ATTCCCCAACCCCAT---------------------------------------------CAAACATTCCAC------
T8_909                    ATTCCCCAACCCCAT---------------------------------------------CAAACATTCCAC------
S1_909                    ATTCCCCAACCCCAT---------------------------------------------CAAACATTCCCC------
S2_909                    ATTCCCCAACCCCAT---------------------------------------------CAAACATTCCCC------
S4_1080                   TTTCCCCAACCCCAA---------------------------------------------CAAACATTCCCT------
S5_909                    ATTCCCCAACCCCAT---------------------------------------------CAAACATTCCCC------
S6_909                    ATTCCCCAACCCCAT---------------------------------------------CAAACATTCCCC------
S7_1089                   TTTCCCCAACCCCAA---------------------------------------------CAAACATTCCCC------
S8_873                    TTTCCCCAACCACAA---------------------------------------------------------------
D1_897                    TTTCCCCAACCCCAA---------------------------------------------CAAACATTCCCC------
D2_888                    TTTCCCCAACCCCAA---------------------------------------------CAAACATTCCCC------
D3_894                    TTTCCCCAACCCCAA---------------------------------------------CAAACATTCCCC------
D4_879                    ------------------------------------------------------------------------------
U9_928                    TTTCCCCAACCCCAA---------------------------------------------CAAACATTCCCC------
U10_928                   TTTCCCCAACCCCAA---------------------------------------------CAAACATTCCCC------
U1_921                    TTTCCCCAACCCCAA---------------------------------------------CAAACATTCCCC------
U2_921                    TTTCCCCAACCCCAA---------------------------------------------CAATCATTCCCC------
U3_921                    TTTCCCCAACCCCAA---------------------------------------------CAAACATTCCCC------
U4_900                    TTCCCC------------------------------------------------------------------------
U5_900                    TTCCCC------------------------------------------------------------------------
U6_909                    ATTCCCCAACCCCAT---------------------------------------------CAAACGTTCCAC------
U7_920                    TTTCCCCAACCCCAA---------------------------------------------CAAACATTCCCC------
U8_873                    ------------------------------------------------------------------------------
N1_873                    TTTCCCCAACCCCAA------------------------------------------------ATATTCCCC------
N2_906                    TTTCCCCAACCCCAA---------------------------------------------CAAATATTCCCC------
N3_924                    TTTCCCCAACCCCAA---------------------------------------------CAAACATTCCCC------
N4_924                    TTTCCCCAACCCCAA---------------------------------------------CAAACATTCCCC------
N5_885                    TTTCCCCAACCCCAA---------------------------------------------CAAACATTCCCC------
N6_885                    TTTCCCCAACCCCAA---------------------------------------------CAAACATTCCCC------
N7_909                    ATTCCCCAACCCCAT---------------------------------------------CAAACGTTCCAC------
Am1_873                   TTTCTCCAACCCCAA---------------------------------------------CATACATTCCCC------
Am2_873                   TTTCTCCAACCCCAA---------------------------------------------CATACATTCCCC------
Am3_870                   TTTCTCCAACCCCAA---------------------------------------------CATACATTCCCC------
Am4_759                   TTTCTCCAACCCCAA---------------------------------------------CAAACATTCCCC------
Am5_939                   TTTCCCCAACCCCAA---------------------------------------------CAAACATTCCCC------
Am18_858                  TTTCCCCAACCCCAA---------------------------------------------CAAACATTCCCC------
Am19_864                  TTTCCCCAACCCCAA---------------------------------------------CAAACATTCCCC------
Sb3_999                   TTTCCCCAACCCCAA---------------------------------------------CAAACATTCCCC------
Sb2_981                   TTTCCCCAACCCCAA---------------------------------------------CAGACATTCCCC------
Sb1_909                   ATTCCCCAACCCCAT---------------------------------------------CAAACATTCCCC------
Crithopsis_K1_948         TTTCCCCAACCCCAA---------------------------------------------CAAACATTCCCC------
Crithopsis_K2_930         TTTCCCCAACTCCAA---------------------------------------------CAGACATTCCCC------
Dasypyrum_V1_915          TTTCCCCAACCCCAA---------------------------------------------CAAATATTCCCT------
Dasypyrum_V2_966          TTTCCCCAACCCCAA---------------------------------------------CAAATATTCCCT------
Dasypyrum_V3_948          TTTCCCCAACCCCAA---------------------------------------------CAACTATTCCCT------
Dasypyrum_V4_965          TTCCCTCATCAACCACAA------------------------------------------CAACAATTTCCCCAGCCC
Dasypyrum_V5_981          TTTCCCCAACCCCAA---------------------------------------------CAAATATTCCCT------
Dasypyrum_V8_879          TTTCCCCAACCCCAA---------------------------------------------CAAACATCCCCC------
Dasypyrum_V9_957          TTTCCCCAACCCCAA---------------------------------------------CAAATATTCCCT------
Dasypyrum_V6_876          TTTCCCCAACCCCAA---------------------------------------------CAAATATTCCCT------
Dasypyrum_V10_961         TTTCCCCAACCCCAA---------------------------------------------CAAATATTCCCT------
Dasypyrum_V11_873         TTTCCCCAACCCCAA---------------------------------------------CAAACATCCCCC------
Dasypyrum_V7_945          TTTCCCCAACCCCAA---------------------------------------------CAAGTATTCCCT------
Sl1_897                   TTTCCCCAACCCCAA---------------------------------------------CAAACATTCCCC------
Sl2_735                   TTTCCCCAACCCCAA---------------------------------------------CAAACATTCCCC------
Sl3_957                   ATTCCCCAACCCCAT---------------------------------------------CAAACATTCCCC------
Sl4_897                   TTTCCCCAACCCCAA---------------------------------------------CAAACATCCCCC------
Sl5_909                   ATTCCCCAACCCCAT---------------------------------------------CAAACATTCCCC------
Lophopyrum_E1_909         ATTCCCCAACCCCAT---------------------------------------------CAAACATTCCAC------
Lophopyrum_E2_909         ATTCCCCAACCCCAT---------------------------------------------CAAACATTCCAC------
Lophopyrum_E3_909         ATTCCCCAACCCCAT---------------------------------------------CAAACATTCCAC------
Lophopyrum_E4_864         ------------------------------------------------------------------------------
Lophopyrum_E5_909         ATTCCCCAACCCCAT---------------------------------------------CAAACATTCCAC------
Lophopyrum_E6_894         ATTCCCCAACCCCAT---------------------------------------------CAAACATTCCAC------
Lophopyrum_E7_897         TTTCCCCAACCCCAA---------------------------------------------CAAACATTCCCC------
Lophopyrum_E8_897         TTTCCCCAACCCCAA---------------------------------------------CAAACATTCCCC------
Lophopyrum_E9_897         TTTCCCCAACCCCAA---------------------------------------------CAAACATTCCCC------
Lophopyrum_E10_942        TTTCCCCAACCCCAA---------------------------------------------CAAACATACCCC------
Lophopyrum_E11_897        TTTCCCCAACCCCAA---------------------------------------------CAAACATTCCCC------
Lophopyrum_E12_933        TTTCCCCAACTCCAA---------------------------------------------CAAACATTTCCA------
Lophopyrum_E13_897        TTTCCCCAACCCCAA---------------------------------------------CAAACATTCCCC------
Lophopyrum_E14_993        TTTCCCCAGCCCCAA---------------------------------------------CAAACATTCCCC------
Am6_858                   TTTCCCCAACCCCAA---------------------------------------------CAAACATTCCCC------
Am7_858                   TTTCCCCAACCCCAA---------------------------------------------CAAACATTCTCC------
Am8_873                   TTTCTCCAACCCCAA---------------------------------------------CATACATTCCCC------
Am9_858                   TTTCCACAACCCCAA---------------------------------------------CAAACATTTCCC------
Am11_864                  TTTCCCCAACCCCAA---------------------------------------------CAAACATTCCCC------
Am12_909                  TTTCCCCAACCCCAACAAACATTCCCCCATCAACCACAACAAGCGTTTCCCCAACCCCAACAAACATTCCCC------
Am14_936                  TTTCCCCAACCCCAA---------------------------------------------CAAACATTCCCC------
Am15_936                  TTTCCCCAACCCCAA---------------------------------------------CAAACATTCCCC------
Am16_936                  TTTCCCCAACCCCAA---------------------------------------------CAAACATTCCCC------
Am13_873                  TTTCTCCAACCCCAA---------------------------------------------CATACATTCCCC------
Am17_864                  TTTCCCCAACCCCAA---------------------------------------------CAAACATTCCCC------
Am10_789                  TTTCCCCAACCCCAA---------------------------------------------CAAACATTCCCC------
Ss1_909                   ATTCCCCAACCCCAT---------------------------------------------CAAACATTCCAC------
Ss2_720                   ------------------------------------------------------------------------------
Ss3_897                   TTTCCCCAACCCCAA---------------------------------------------CAAACATTCCCC------
Ssh1_960                  TTTCCCCAACCCCAA---------------------------------------------CAAACATTCCCATTCCCC
Ssh2_762                  TTTCCCCAACCCCAA---------------------------------------------CAAACATTCCCATTCCCC
Ssh3_1020                 TTTCCCCAACCCCAA---------------------------------------------CAAACATTCCCC------
Ssh4_896                  TTTCCCCAACCCCAA---------------------------------------------CAAACATTCCCC------
Ssh5_909                  ATTCCCCAACCCCAT---------------------------------------------CAAACATTCCCC------
S9_909                    ATTCCCCAACCCCAT---------------------------------------------CAAACATTCCCC------
S11_1089                  TTTCCCCAACCCCAA---------------------------------------------CAAACATTCCCC------
S10_1089                  TTTCCCCAACCCCAA---------------------------------------------CAAACATTCCCC------
D5_1047                   TTTCCCCAACCCCAA---------------------------------------------CAAACATTCCCC------
D6_1044                   TTTCCCCAACCCCAA---------------------------------------------CAAACATTCCCC------
D7_888                    TTTCCCCAACCCCAA---------------------------------------------CAAACATTCCCC------
D8_909                    ATTCCCCAACCCCAT---------------------------------------------CAAACGTTCCAC------
Au1_858                   TTTCCCCAACCCCAA---------------------------------------------CAAACATTCCCC------
Au2_837                   TTCCCC------------------------------------------------------------------------
Au3_846                   TTCCCC------------------------------------------------------------------------
Au5_903                   TTTCCC------------------------------------------------------------------------
Au4_753                   TTCCCC------------------------------------------------------------------------
Secale_cereale_EU368041   TCTCCACAACCCCAACAA------------------------------CCATACCCCCAACAACCATTCCCC------
Secale_sylvestre_EF432546 TCTCCACAACCCCTCCAC------------------------------CAATACCCCCAAAACCATTTCCCC------
Secale_strictum_HQ266670  TCTCCACAACCCCAGCAA------------------------------CCATACCCCCAACAACCATTCCCC------

Hordeum_chilense_AY338365 ------CCACAA---------------------CAACAACTACTTCCCCAA---------------------CAACAA
C1_909                    CATCAACCACAA------------------------CAAACATTTCCCCAA------------------CCCGAACAA
C2_939                    CATCAACCACAA------------------------CAACAATTTCCCCAGGCTCAGCAACCA------CCCCAACAA
C3_939                    CATCAACCACAA------------------------CAACAATTTCCCCAGGCTCAGCAACCA------CCCCAACAA
C4_936                    CATCAACCACAA------------------------CAACAATTTCCCCAGGCTCAGCAACCA------CCCCAACAA
C5_939                    CATCAACCACAA------------------------CAACAATTTCCCCAGGCTCAGCAACCA------CCCCAACAA
C6_909                    GATCAACCACAA------------------------CAAACATTTCCCCAA------------------CCCCAACAA
C7_909                    GATCAACCACAA------------------------CAAACATTTCCCCAA------------------CCCCAACAA
C8_909                    GATCAACCACAA------------------------CAAACATTTCCCCAA------------------CCCCAACAA
C9_909                    CATCAATCACAA------------------------CAAACATTTCCCCAA------------------CCTCAACAA
C10_909                   GACCAACCACAA------------------------CAAACATTTCCCCAA------------------CCCCAACAA
C11_909                   CATCAATCACAA------------------------CAAACATTTCCCCAA------------------CCTCAACAA
C12_948                   CATCAACCACAACAAGCATTTCCCCATCAACCACAACAACAATTTCCCCAGGCCCAGCAACCA------CCCCAACAA
M1_897                    TATCAACCACAA------------------------CAAGCATTTCCCCAA------------------CCCCAACAA
M2_897                    TATCAACCACAA------------------------CAAGCATTTCCCCAA------------------CCCCAACAA
M3_909                    CACCAACCACAA------------------------CAAACATTTACCCAG------------------CCCCAACAA
M4_890                    CATCAACCACAA------------------------CAACAATTTCCCCAG------------------CCTCAACAA
M5_887                    CATCAACCACAA------------------------CAACAATTTCCCCAG------------------CCTCAACAA
T1_882                    CATCAACCACAA------------------------CAACAATTTCCCCAG------------------CCTCAGCAA
T2_882                    CATCAACCACAA------------------------CAACAATTTCCCCAG------------------CCTCAGCAA
T3_882                    CATCAACCACAA------------------------CAACAATTTCCCCAG------------------CCTCAGCAA
T4_897                    CATCAACCATTA------------------------CAACAATTTCCCCAG------------------CCTCAGCAA
T5_896                    CATCAACCACAA------------------------CAACAATTTTCCCAG------------------CCTCAGCAA
T6_897                    CATCAACCATTA------------------------CAACAATTTCCCCAG------------------CCTCAGCAA
T7_909                    CATCAACCACAA------------------------CAAACATTTCCCCAA------------------CCACAACAA
T8_909                    CATCAACCACAA------------------------CAAACATTTCCCCAA------------------CCCCAACAA
S1_909                    CATCAACCACAA------------------------CAAACATTTCCCCAA------------------CCCCAACAA
S2_909                    CGTCAACCACAA------------------------CAAACATTTCCCCAA------------------CCCCAACAA
S4_1080                   CATCAACCACAA------------------------CAACAAGTTCCCCAG------------------CCTCAGCAA
S5_909                    CATCAACTACAA------------------------CAAACATTTCCCCAA------------------CCCCAACAA
S6_909                    CATCAACCACAA------------------------CAAACATTTCCCCAA------------------CCCCAACAA
S7_1089                   CATCAACCACAA------------------------CAACAAGTTCCCCAG------------------CCTCAGCAA
S8_873                    ------------------------------------CAACAAGTTCCCCAG------------------CCTCAGCAA
D1_897                    CATCAACCACAA------------------------CAACAATTTTCCCAG------------------CCTCAGCAA
D2_888                    CATCAACCACAA------------------------CAACAATTTCCCCAG------------------CCTCAGCAA
D3_894                    CATCAACCACAA------------------------CAACAATTTTCCCAG------------------CCTCAGCAA
D4_879                    ------------------------------------------------------------------------------
U9_928                    CATCAACAACAA------------------------CAACAATTTCCCCAG------------------CCTCAGCAA
U10_928                   CATCAACAACAA------------------------CAACAATTTCCCCAG------------------CCTCAGCAA
U1_921                    CATCAACCACAA------------------------CAAGCATTTCCCCAA------------------CCTCAACAA
U2_921                    CATCAACCACAA------------------------CAAGCATTTCCCCAA------------------CCTCAACAA
U3_921                    CATCAACCACAA------------------------CAAGCATTTCCCCAA------------------CCTCAACAA
U4_900                    CATCAACCACTA------------------------CAAGCATTTCCCCAA------------------CCTCAACAA
U5_900                    CATCAACCACTA------------------------CAAGCATTTCCCCAA------------------CCTCAACAA
U6_909                    CATCAACCACGA------------------------CAAACATTTCCCCAA------------------CCCCAACAA
U7_920                    CATCAACCACAA------------------------CAAGCATTTCCCCAA------------------CCTCAACAA
U8_873                    ------------------------------------CAAGCATTTCCCCAA------------------CCTCAACAA
N1_873                    CATCAACCACAA------------------------CAAGAATTTCCCCAA------------------CCCCAACAA
N2_906                    CATCAACCACAA------------------------CAAGCATTTCCCCAA------------------CCCCAACAA
N3_924                    CATCAACCACAA------------------------CAAGCATTTCCCCAA------------------CCTCAACAA
N4_924                    CATCAACCACAA------------------------TAAGCATTTCCCCAA------------------CCTCAACAA
N5_885                    CATCAACCACAA------------------------CAAGCATTTCCCCAA------------------CCTCAACAA
N6_885                    CATCAACCACAA------------------------CAAGCATTTCCCCAA------------------CCTCAACAA
N7_909                    CATCAACCACAA------------------------CAAACATTTCCCCAA------------------CCCCAACAA
Am1_873                   CTTCAACCACAG------------------------CAAGTATTTCCCCAA------------------CCACAA---
Am2_873                   CTTCAACCACAG------------------------CAAGTATTTCCCCAA------------------CCACAA---
Am3_870                   CTTCAACCACAG------------------------CAAGTATTTCCCCAA------------------CCACAA---
Am4_759                   CATCAACCACAA------------------------CAACAATTTCCCCAG------------------CCCCAG---
Am5_939                   CATCAACCACAA------------------------CAAGCATTTCCCCAA------------------CCCCAACAA
Am18_858                  CATCAACCACAA------------------------CAACAATTTACCCAG------------------CCCCAG---
Am19_864                  CTTCAACCACAT------------------------CAAGTATTTCCCCAA------------------CCACAA---
Sb3_999                   CATCAACCACAA------------------------CAACAGGTTCCCCAG------------------CCTCAGCAA
Sb2_981                   CATCAACCACAA------------------------CAACAAATTCCCCAG------------------CCTCAACAA
Sb1_909                   CATCAACCACAA------------------------CAAACATTTCCCCAA------------------CCCCAACAA
Crithopsis_K1_948         CATCAATCACAA------------------------CAAGAAGTTCCCCAG------------------CCTCAGCAA
Crithopsis_K2_930         CATCAATCACAA------------------------CAACAAGTTCCCCAG------------------CCTCAGCAA
Dasypyrum_V1_915          CATCAACCACAA------------------------CAACAATTTCCCCAG------------------CCCCAGCAA
Dasypyrum_V2_966          CATCAACCACAA------------------------CAACAATTTCCCCAG------------------CCCCAGCAA
Dasypyrum_V3_948          CATCAACCACAA------------------------CAACAATTTCCCCAG------------------CCCCAGCAA
Dasypyrum_V4_965          CAGCAACCACAA------------------------CAACTATTTCCCCAG------------------CCCCAACAA
Dasypyrum_V5_981          CATCAACCACAA------------------------CAACAATTTCCCCAG------------------CCCCAGCAA
Dasypyrum_V8_879          CTTCAACCACAA------------------------TAAGTATTTCCCCAA------------------CCACAACAA
Dasypyrum_V9_957          CATCAACCACAA------------------------CAACAATTTCCCCAG------------------CCCCAGCAA
Dasypyrum_V6_876          CATCAACCACAA------------------------CAACAATTTCCCCAG------------------CCCCAACAA
Dasypyrum_V10_961         CATCAACCACAA------------------------CAACAATTTCTCCAG------------------CCCCAGCAA
Dasypyrum_V11_873         CTTCAACCACAA------------------------TAAGTATTTCCCCAA------------------CCACAACAA
Dasypyrum_V7_945          CATCAACCACAA------------------------CAACAATTTCCCCAG------------------CCCCAGCAA
Sl1_897                   CATCAACCACAA------------------------CAACAATTTCCCCAG------------------CCTCAGCAA
Sl2_735                   ------------------------------------------------------------------------------
Sl3_957                   CATCAACCACAA------------------------CAAACATTTCCCCAA------------------CCCCAACAA
Sl4_897                   CATCAACCACAA------------------------CAACAATTTCCCCAA------------------CCTCAGCAA
Sl5_909                   CATCAACCACAA------------------------CAAACATTTCCCCAA------------------CCCCAACAA
Lophopyrum_E1_909         CATCAACCACAA------------------------CAAACATTTCCCCAA------------------CCCCAACAA
Lophopyrum_E2_909         CATCAACCACAA------------------------CAAACATTTCCCCAA------------------CCCCAACAA
Lophopyrum_E3_909         CATCAACCACAA------------------------CAAACATTTCCCCAA------------------CCCCAACAA
Lophopyrum_E4_864         ------------------------------------CAAACATTTCCCCAA------------------CCCCAACAA
Lophopyrum_E5_909         CATCAACCACAA------------------------CAAACATTTCCCCAA------------------CCCCAACAA
Lophopyrum_E6_894         CATCAACCACAA------------------------CAAACATTTCCCCAA------------------CCCCAACAA
Lophopyrum_E7_897         CATCAACCACAA------------------------CAACAATTTCCCTAC------------------CCTCAGCAA
Lophopyrum_E8_897         CATCAACCACAA------------------------CAACAATTTCCCTCG------------------CCTCAGCAA
Lophopyrum_E9_897         CATCAACCACCA------------------------CAACAATTTCCCTAC------------------CCTCAGCAA
Lophopyrum_E10_942        CATCAACCACAA------------------------CAACAATTTCCCCAG------------------ACCCAGCAA
Lophopyrum_E11_897        CATCAACCACAA------------------------CAACAATTTCCCCAG------------------CCTCAGCAA
Lophopyrum_E12_933        CATCAACCACAA------------------------CAACAATTTCCCCAG------------------CCTCAACAA
Lophopyrum_E13_897        CATCAACCACAA------------------------CAACAATTTCCCCAG------------------CCTCAGCAA
Lophopyrum_E14_993        CATCAACCACAA------------------------CAAGAAGTTCCCCAG------------------CCTCAGCAA
Am6_858                   CATCAACCACAA------------------------CAACAATTTCCCCAG------------------CCCCAG---
Am7_858                   CATCAACCACAA------------------------CAACAATTTCCCCAG------------------CCCCAG---
Am8_873                   CTTCAACCACAG------------------------CAAGTATTTCCCCAA------------------CCACAA---
Am9_858                   CATCAACCACAA------------------------CAACAATTTCCCCAG------------------CCCCAG---
Am11_864                  CTTCAACCACAT------------------------CAAGTATTTCCCCAA------------------CCACAA---
Am12_909                  CTTCAACCACAT------------------------CAAGTATTTCCCCAA------------------CCACAA---
Am14_936                  CATCAACCACAA------------------------CAAGCATTTCCCCAA------------------CCCCAACAA
Am15_936                  CATCAACCACAA------------------------CAAGCATTTCCCCAA------------------CCCCAACAA
Am16_936                  CATCAACCACAA------------------------CAAGCATTTCCCCAA------------------CCCCAACAA
Am13_873                  CTTCAACCACAG------------------------CAAGTATTTCCCCAA------------------CCACAA---
Am17_864                  CTTCAACCACAT------------------------CAAGTATTTCCCCAA------------------CCACAA---
Am10_789                  CTTCAACCACAT------------------------CAAGTATTTCCCCAA------------------CCACAA---
Ss1_909                   CATCAACCACAA------------------------CAAACATTTCCCCAA------------------CCCCAACAA
Ss2_720                   ------------------------------------------------------------------------------
Ss3_897                   CATCAACCACAA------------------------CAACAATTTCCCCAG------------------ACTCCGCAA
Ssh1_960                  CATCAACCACAA------------------------CAACAATTTCCCCAG------------------CCTCAACAA
Ssh2_762                  CATCAACCACAA------------------------CAACAATTTCCCCAG------------------CCTCAA---
Ssh3_1020                 CATCAACCACAA------------------------CAACAAGTTCCCCAG------------------CCTCAGCAA
Ssh4_896                  CATCAACCACAA------------------------CAACAATTTCCCCAG------------------CCTCAGCAA
Ssh5_909                  CATCAACCACAA------------------------CAAACATTTCCCCAA------------------CCCCAACAA
S9_909                    CATCAACCACAA------------------------CAAACATCTCCCCAA------------------CCCCAACAA
S11_1089                  CATCAACCACAA------------------------CAACAAGTTCCCCAG------------------CCTCAGCAA
S10_1089                  CATCAACCACAA------------------------CAACAAGTTCCCCAG------------------CCTCAGCAA
D5_1047                   CATCAACCACAA------------------------CAACAAGTTCCCCAG------------------CCTCAGCAA
D6_1044                   CATCAACCACAG------------------------CAACAAGTTCCCCAA------------------CCTCAGCAA
D7_888                    CATCAACCACAA------------------------CAACAATTTTCCCAG------------------CCTCAGCAA
D8_909                    CATCAACCACAA------------------------CAAACATTTCCCCAA------------------CCCCAACAA
Au1_858                   CATCAACCACAA------------------------CAACAATTTCCGCAG------------------CCCCAG---
Au2_837                   CATCAACCACAA------------------------CAACAATTTCCGCAG------------------CCCCAG---
Au3_846                   CATCAACCACAA------------------------CAACAATTTCCGCAG------------------CCCCAG---
Au5_903                   CAGCAACCACAA------------------------CAACAATTTCCCCAG------------------CCCCAA---
Au4_753                   CATCAACCACAA------------------------CAACAATTTCCA------------------------------
Secale_cereale_EU368041   CAGCAACCACAACAACCATACCCCCAGCAACCACAACAACCATTCCCCCAGCAACCCCAACAACCATACCCCCAGCAA
Secale_sylvestre_EF432546 CGCCAACCCAACCACCAATACCCCCAGCACCAACAACAACCATTCCCCCAGCAACCCCAGCAACCATTCCCCCAACAA
Secale_strictum_HQ266670  CAGCAACCACAACAACCATATCCCCAGCAACCACAACAACCATTCCCCCAGCAACCCCAACAACCATACCCCCAGCAA

Hordeum_chilense_AY338365 CCATTTTCA------------CAGCAACAACAA---------------------------------------------
C1_909                    ACATACCCC---------CATCAACCACAACAA---------------------------------------------
C2_939                    CCATTTCCCCAGTCA---CAACAACCACAACAA---------------------------------------------
C3_939                    CCGTTTCCCCAGTCA---CAACAACCACAACAA---------------------------------------------
C4_936                    CCATTTCCCCAGTCA---CAACAACCACAACAA---------------------------------------------
C5_939                    CCATTTCCCCAGTCA---CAACAACCACAACAA---------------------------------------------
C6_909                    ACATTTCCC---------CATCAACCACAACAA---------------------------------------------
C7_909                    ACATTTCCC---------CATCAACCACAACAA---------------------------------------------
C8_909                    ACATTTCCC---------CATCAACCACAACAA---------------------------------------------
C9_909                    ACATTTCCC---------CATCAACCACAACAA---------------------------------------------
C10_909                   ACATTTCCC---------CATCAACCACAACAA---------------------------------------------
C11_909                   ACATTTCCC---------CATCAACCACAACAA---------------------------------------------
C12_948                   CCATTTCCCCTGTCA---CAACAACCACAACAA---------------------------------------------
M1_897                    ACATTCCCC---------CATCAACCACAACAA---------------------------------------------
M2_897                    ACATTCCCC---------CATCAACCACAACAA---------------------------------------------
M3_909                    ACATACCCC---------CATCAACCACAACAA---------------------------------------------
M4_890                    CCACAACGACAATTT---CTCCAACCCCAGCAA---------------------------------------------
M5_887                    CCACAACAACAATTT---CTCCAACCCCAGCAA---------------------------------------------
T1_882                    CCACAACAACAATTT---ATCCAGCCCCAACAA---------------------------------------------
T2_882                    CCACAACAACAATTT---ATCCAGCCCCAACAA---------------------------------------------
T3_882                    CCACAACAACAATTT---ATCCAGCCCCAACAA---------------------------------------------
T4_897                    CCACAACAACCATTT---GTCCAGCCCCAACAACCA------------------------------------------
T5_896                    CCACAACAACAATTT---ATCCAGCCCCAACAA---------------------------------------------
T6_897                    CCACAACAACCATTT---GTCCAGCCCCAACAACCA------------------------------------------
T7_909                    ACATACCCC---------CATCAACCACAACAA---------------------------------------------
T8_909                    ACATACCCC---------CATCAACCACAACAA---------------------------------------------
S1_909                    ACATACCCC---------TATCAACCACAACAA---------------------------------------------
S2_909                    ACATACCCG---------CATCAACCACAACAA---------------------------------------------
S4_1080                   CCACAACAACCATTT---CTCCAGCCCCAACAAGCATTCCCCCAACAACCACAACAACCATTCCCCCAGACTCAACAA
S5_909                    ACATACCCC---------TATCAACCACAACAA---------------------------------------------
S6_909                    ACATACCCC---------CATCAACCACAACAA---------------------------------------------
S7_1089                   CCACAACAACCATTT---CTCCAGCCCCAACAAGCATTCCCCCAACAACCACAACAACCATTCCCCCAGACTCAACAA
S8_873                    CCACAACAACAATTT---TTCCAGCCCCAACAACCA------------------------------------------
D1_897                    CCACAACAACAATTT---ATCCAGCCCCAACAACCA------------------------------------------
D2_888                    CCACAACAACAATTT---CTCCAGCCCCAACAA---------------------------------------------
D3_894                    CCACAACAACAATTT---ATCCAGCCCCAACAACCA------------------------------------------
D4_879                    ------------------------------------------------------------------------------
U9_928                    CCACAACAACCATTT---CTCCAGCCCCAACAACCA------------------------------------------
U10_928                   CCACAACAACCATTT---CTCCAGCCCCAACAACCA------------------------------------------
U1_921                    ACATTCCCC---------CATCAACCACAACAA---------------------------------------------
U2_921                    ACATTCCCC---------CATCGACCACAACAA---------------------------------------------
U3_921                    ACATTCCCC---------CATCGACCACAACAA---------------------------------------------
U4_900                    ACATTCCCC---------CACCGACCACAACAA---------------------------------------------
U5_900                    ACATTCCCC---------CACCGACCACAACAA---------------------------------------------
U6_909                    ACATACCCC---------CATCAACCACAACAA---------------------------------------------
U7_920                    ACATTCCCC---------CATCGACCACAACAA---------------------------------------------
U8_873                    ACATTCCCC---------CATCGACCACAACAA---------------------------------------------
N1_873                    ACATTCCCC---------CATCAACCACAACAA---------------------------------------------
N2_906                    ACATTCCCC---------CATCAACCACAACAA---------------------------------------------
N3_924                    ATATTCCCC---------CATGGACCACAACAA---------------------------------------------
N4_924                    ATATTCCCC---------CACGGACCACAACAA---------------------------------------------
N5_885                    ACATTCCCC---------CATCAACCACAACAA---------------------------------------------
N6_885                    ACATTCCCC---------CATCAACCACAACAA---------------------------------------------
N7_909                    ACATACCCC---------CATCAACCACAACAA---------------------------------------------
Am1_873                   ---------------------CAACCACAACAA---------------------------------------------
Am2_873                   ---------------------CAACCACAACAA---------------------------------------------
Am3_870                   ---------------------CAACCACAACAA---------------------------------------------
Am4_759                   ---------------------CAACCACAACAA---------------------------------------------
Am5_939                   ACATTCCCC---------CATCAACCACAACAA---------------------------------------------
Am18_858                  ---------------------CAACCACAACAA---------------------------------------------
Am19_864                  ---------------------CAACCACAACAA---------------------------------------------
Sb3_999                   CCACAACAACCATTC---CCCCAACAAGCACAACAACCA---------------------------------------
Sb2_981                   CCACAACAACAATTT---CTCCAGCCCCAACAACCATTCCCCCAACAA------------------------------
Sb1_909                   ACATACCCC---------CATCAACCACAACAA---------------------------------------------
Crithopsis_K1_948         CCACAACAACCATTT---CTCCAGCCCCAACAA---------------------------------------------
Crithopsis_K2_930         CCACAACAACCATTT---CTCCAGCCCCAACAA---------------------------------------------
Dasypyrum_V1_915          CCACAACAACTATTT---CCCCAGCCCCAACAACCACGACTA------------------------------------
Dasypyrum_V2_966          CCACAACAACAATTT---CCCCAGCCCCAACAACCACGACTA------------------------------------
Dasypyrum_V3_948          CCACAACAACTATTT---CCCCAGCCCCAACAACCACGACTA------------------------------------
Dasypyrum_V4_965          CCACGACTACCATTTCCCCAACAACCACAACAA---------------------------------------------
Dasypyrum_V5_981          CCACAACAACTATTT---CCCCAGCCACAACTACCA------------------------------------------
Dasypyrum_V8_879          CCACAACAACAATTT---CCCCAGCCCCAGCAACCA------------------------------------------
Dasypyrum_V9_957          CCACAACAACTATTT---CCCCAGCCACAACTACCA------------------------------------------
Dasypyrum_V6_876          CCACAACAACCATTT---TCCCAGCCT---------------------------------------------------
Dasypyrum_V10_961         CCACAACAACTATTT---CCCCAGCCACAACCACCA------------------------------------------
Dasypyrum_V11_873         CCACAACAACAATTT---CCCCAGCCCCAGCAACCA------------------------------------------
Dasypyrum_V7_945          CCACAACAATTATTT---CCCCAGCCCCAACAACCACGACTA------------------------------------
Sl1_897                   CCACAACAACAATTT---CTCCAGCCCCAACAACCA------------------------------------------
Sl2_735                   ------------------------------------------------------------------------------
Sl3_957                   ACATACCCCCATCAA---CCACAACAACAA------------------------------------------------
Sl4_897                   CCACAACAAGAATTT---CTCCAGCCCCAACATCCA------------------------------------------
Sl5_909                   ACATACCCC---------CATCAACCACAACAA---------------------------------------------
Lophopyrum_E1_909         ACATACCCC---------CATCAACCACAACAA---------------------------------------------
Lophopyrum_E2_909         ACATACCCC---------CATCAACCACAACAA---------------------------------------------
Lophopyrum_E3_909         ACATACCCC---------CATCAACCACAACAA---------------------------------------------
Lophopyrum_E4_864         ACATTCCCC---------CATCAACCACAACAA---------------------------------------------
Lophopyrum_E5_909         ACATACCCC---------CATCAACCACAACAA---------------------------------------------
Lophopyrum_E6_894         ACATACCCC---------CATCAACCACAACAA---------------------------------------------
Lophopyrum_E7_897         CCACAACAACAGTTT---CTCCAGCCCCAACAA---------------------------------------------
Lophopyrum_E8_897         CCACAACAACAGTTT---CTCCAGCCCCAACAA---------------------------------------------
Lophopyrum_E9_897         CCACAACAACAGTTT---CTCCAGCCCCAACAA---------------------------------------------
Lophopyrum_E10_942        CCACAACAACCATTT---CCCCAGACCCAACAAACA------------------------------------------
Lophopyrum_E11_897        CCACAACAACAATTT---CTCCAGCCCCTACAACCA------------------------------------------
Lophopyrum_E12_933        CCACAACAACCATTT---CTCCAGCCCCAACAA---------------------------------------------
Lophopyrum_E13_897        CCACAACAACAATCT---CTCCAGCCCCTACAACCA------------------------------------------
Lophopyrum_E14_993        CCACAACAACCATTT---CTCCAGCCCCAACAA---------------------------------------------
Am6_858                   ---------------------CAACCACAACAA---------------------------------------------
Am7_858                   ---------------------CAACCACAACAA---------------------------------------------
Am8_873                   ---------------------CAACCACAACAA---------------------------------------------
Am9_858                   ---------------------CAACCACAACAA---------------------------------------------
Am11_864                  ---------------------CAACCACAACAA---------------------------------------------
Am12_909                  ---------------------CAACCACAACAA---------------------------------------------
Am14_936                  ACATTCCCC---------CATCAACCACAACAA---------------------------------------------
Am15_936                  ACATTCCCC---------CATCAACCACAACAA---------------------------------------------
Am16_936                  ACATTCCCC---------CATCAACCACAACAA---------------------------------------------
Am13_873                  ---------------------CAACCACAACAA---------------------------------------------
Am17_864                  ---------------------CAACCACAACAA---------------------------------------------
Am10_789                  ---------------------CAACCACAACAA---------------------------------------------
Ss1_909                   ACATACCCC---------CATCAACCACAACAG---------------------------------------------
Ss2_720                   ------------------------------------------------------------------------------
Ss3_897                   CCACAACAACAATTT---CTCCAGCCCCAACAACCA------------------------------------------
Ssh1_960                  CCACAACAACAATTT---CTCCAGCCCCAACAA---------------------------------------------
Ssh2_762                  ------------------------------------------------------------------------------
Ssh3_1020                 CCACAACAACCATTT---CTCCAGCCCCAACAACCATTTCTCCAGCCCCAACAA------------------------
Ssh4_896                  CCACAACAACAATTT---CTCCAGCCCCAACAA---------------------------------------------
Ssh5_909                  ACATACCCC---------CATCAACCACAACAA---------------------------------------------
S9_909                    ACATACCCC---------TATCAACCACAACAA---------------------------------------------
S11_1089                  CCACAACAACCATTT---CTCCAGCCCCAACAAGCATTCCCCCAACAACCACAACAACAATTCCCCCAGACTCAACAA
S10_1089                  CCACAACAACCATTT---CTCCAACCCCAACAAGCATTCCCCCAACAACCACAACAACCATTCCCCCAGACTCAACAA
D5_1047                   CCACAACAACCATTT---CTCCAGCCCCAACAAGCATTCCCCCAACAACCACAACAACCATTCCCCCAGACTCAACAA
D6_1044                   CCACAACAACCATTT---CTCCAGCCCCAACAACCATTCCCCCAACAACCACAACAACCATTCCCCCAGACTCAACAA
D7_888                    CCACAACAACAATTT---ATCCAGCCCCAACAACCA------------------------------------------
D8_909                    ACATACCCC---------CATCAACCACAACAA---------------------------------------------
Au1_858                   ---------------------CAACCACAACAA---------------------------------------------
Au2_837                   ---------------------CAATCACAACAA---------------------------------------------
Au3_846                   ---------------------CAATCACAACAA---------------------------------------------
Au5_903                   ---------------------CAACCACAACAACCATTTCTCCAGCAACCACAACAA---------------------
Au4_753                   ------------------------------------------------------------------------------
Secale_cereale_EU368041   CCACAACAACCATTCCCCCAGCAACCACAACAACCA------------------------------------------
Secale_sylvestre_EF432546 CCACAGCAACCAGTCCCCCAACAACCACAACAACAA------------------------------------------
Secale_strictum_HQ266670  CCACAACAACCATTCCCCCAGCAACCACAACAACCA------------------------------------------

Hordeum_chilense_AY338365 ------------------------------------------------------------------------------
C1_909                    ------------------------------------CAATTTCCCCAGACCCAG------------------------
C2_939                    ------------------------------------CCTTTTCCCCAGCCCCAACAA---------------------
C3_939                    ------------------------------------CCTTTTCCCCAGCCCCAACAA---------------------
C4_936                    ------------------------------------CCTTTTCCCCAGCCCCAACAA---------------------
C5_939                    ------------------------------------CCTTTTCCCCAGCCCCAACAA---------------------
C6_909                    ------------------------------------CAATTTCCCCAGGCCCAG------------------------
C7_909                    ------------------------------------CAATTTCCCCAGGCCCAG------------------------
C8_909                    ------------------------------------CAATTTCCCCAGGCCCAG------------------------
C9_909                    ------------------------------------CAATTTCCCCAGGCCCAG------------------------
C10_909                   ------------------------------------CAATTTCCCCAGGCCCAG------------------------
C11_909                   ------------------------------------CAATTTCCCCAGGCCCAG------------------------
C12_948                   ------------------------------------CCTTTTCCCCAACCCCAACAA---------------------
M1_897                    ------------------------------------CAATTTCCCCAGCCCCAG------------------------
M2_897                    ------------------------------------CAATTTCCCCAGCCCCAG------------------------
M3_909                    ------------------------------------CAATATCCCCAAACCCAT------------------------
M4_890                    ------------------------------------CCATTCCCCCAACAA---------------------------
M5_887                    ------------------------------------CCATTCCCCCAACAA---------------------------
T1_882                    ------------------------------------------------------------------------------
T2_882                    ------------------------------------------------------------------------------
T3_882                    ------------------------------------------------------------------------------
T4_897                    ---------------------------------------TTCCCGCAACAA---------------------------
T5_896                    ------------------------------------CCATTCCCCCAACAA---------------------------
T6_897                    ---------------------------------------TTCCCGCAACAA---------------------------
T7_909                    ------------------------------------CAATTTCCCCAGACCCAG------------------------
T8_909                    ------------------------------------CAATTTCCCCAGACCCAG------------------------
S1_909                    ------------------------------------CAATTTCCCCAGACCCAG------------------------
S2_909                    ------------------------------------CAATTTCCCCAGACCCAG------------------------
S4_1080                   CCACAACAA---CCATTTCCCCAACAACCACAACAACCATTCCCCCAGACTCAACAACCCCAACAACTATTTCCCCAG
S5_909                    ------------------------------------CAATTTCCCCAGACCCAG------------------------
S6_909                    ------------------------------------CAATTTCCCCAGACCCAG------------------------
S7_1089                   CCACAACAA---CCATTTCCCCAACAACCACAACAACCATTCCCCCAGACTCAACAACCCCAACAACTATTTCCCCAG
S8_873                    ---------------------------------------TTCCCACAACAA---------------------------
D1_897                    ---------------------------------------TTCCCCCAACAA---------------------------
D2_888                    ------------------------------------CCATTCCCCCAACAA---------------------------
D3_894                    ---------------------------------------TTCCCCCAACAA---------------------------
D4_879                    ---------------------------------CAACCATTTCCCCAGACTCAACAACCACAA---------------
U9_928                    ---------------TTCCCCCAACAACCACAACAATCATTCCCCCAGACTCAA------------------------
U10_928                   ---------------TTCCCCCAACAACCACAACAATCATTCCCCCAGACTCAA------------------------
U1_921                    ------------------------------------CAATTTCCCCAACCCCAGCAACCACAA---------------
U2_921                    ------------------------------------CAATTTCCCCAACCCCAGCAACCACAA---------------
U3_921                    ------------------------------------CAATTTCCCCAACCCCAGCAACCACAA---------------
U4_900                    ------------------------------------CAATTTCCCCAACCCCAGCAACCACAA---------------
U5_900                    ------------------------------------CAATTTCCCCAACCCCAGCAACCACAA---------------
U6_909                    ------------------------------------CAATTTCCCCAGACCCAG------------------------
U7_920                    ------------------------------------CAATTTCCCCAAACCCAG------------------------
U8_873                    ------------------------------------CAATTTCCCCAACCCCAGCAACCACAA---------------
N1_873                    ------------------------------------CAATTTCCCCAGCCCCAG------------------------
N2_906                    ------------------------------------CAATTTCCCCAGCCCCAG------------------------
N3_924                    ------------------------------------CAATTTCCCCAGCCCCAGCAAACAGAA---------------
N4_924                    ------------------------------------CAATTTCCCCAGCCCCAGCAAACAGAA---------------
N5_885                    ------------------------------------CAATTTCCCCAGCCCCAG------------------------
N6_885                    ------------------------------------CAATTTCCCCAGCCCCAG------------------------
N7_909                    ------------------------------------CAATTTCCCCAGACCCAA------------------------
Am1_873                   ------------------------------------CAATTTCCCCAGCCCCAG------------------------
Am2_873                   ------------------------------------CAATTTCCCCAGCCCCAG------------------------
Am3_870                   ------------------------------------CAATTTCCCCAGCCCCAG------------------------
Am4_759                   ------------------------------------CCATTTCCCCAGCCCCAG------------------------
Am5_939                   ------------------------------------CAATTTCCCCAGCCCCAG------------------------
Am18_858                  ------------------------------------CAATTTCCGCAGCCCCAG------------------------
Am19_864                  ------------------------------------CAATTTCCCCAGCCCCAG------------------------
Sb3_999                   ---------------TTCCCCCAACAACCACAACAACCATTCCCCCAGACTCAACAACCACAA---------------
Sb2_981                   ---CCACAACAACCATATCCCCAGCAACCACAACAACCATTCCCCCAGACTCAACAACCCCAA---------------
Sb1_909                   ------------------------------------CAATTTCCCCAGACCCAG------------------------
Crithopsis_K1_948         ------------------------------------CCATTCCCCCAA------CAGCCACAA---------------
Crithopsis_K2_930         ------------------------------------CCATTCCCCCAA------CAACCACAA---------------
Dasypyrum_V1_915          ------------CCATTTCCCCAACAACCACAACAACCATTCCCCCAGCCCCAACAACCACAA---------------
Dasypyrum_V2_966          ------------CCATTTCCCCAACAACCACAACAACCATTCCCCCAGCCACCACAACCACAA---------------
Dasypyrum_V3_948          ------------CCATTTCCCCAACAACCACAACAACCATTCCCCCAGCCACCA------------------------
Dasypyrum_V4_965          ------------------------------------CCATTCCCGCAGCCACCA------------------------
Dasypyrum_V5_981          ---------------TTTCCCCAACAACCACAACAACCATTCCCCCAGCCTCCACAACCACAA---------------
Dasypyrum_V8_879          ------------------------------------------------------------CAA---------------
Dasypyrum_V9_957          ---------------TTTCCCAAACAACCACAACAACCATTCCCCCAGCCTCCACAACCACAA---------------
Dasypyrum_V6_876          ---------------------CAACAACCACAACTACCATTTCCCCAT------------------------------
Dasypyrum_V10_961         ---------------TTTCCCCCAGCAACCACAACAACCATTCCCCCAGCAACA------------------------
Dasypyrum_V11_873         ------------------------------CAACAACCATTTCCCTAGCCCCAA------------------------
Dasypyrum_V7_945          ------------CCATTTCCCCAACAACCACAACAACCATTCCCCCAGCCACCACAACCACAA---------------
Sl1_897                   ---------------------------------------TTCCCCCAACAA---------------------------
Sl2_735                   ------------------------------------------------------------------------------
Sl3_957                   ---------TTTCCCCAGACCCAGCAACAACAACAACCATTCCCCCAGACTCAACAACCCCAA---------------
Sl4_897                   ---------------------------------------TTCCCCCAACAA---------------------------
Sl5_909                   ------------------------------------CAATTTCCCCAGACCCAG------------------------
Lophopyrum_E1_909         ------------------------------------CAATTTCCCCAGCCTCAG------------------------
Lophopyrum_E2_909         ------------------------------------CAATTTCCCCAGACCCAG------------------------
Lophopyrum_E3_909         ------------------------------------CAATTTCCCCAGACCCAG------------------------
Lophopyrum_E4_864         ------------------------------------CAATTTCCCTAGCCTCAG------------------------
Lophopyrum_E5_909         ------------------------------------CAATTTCCCCAGACCCAG------------------------
Lophopyrum_E6_894         ------------------------------------CAATTTCCCCAGACCCAG------------------------
Lophopyrum_E7_897         ------------------------------------CCATTCCCCCAACAA---------------------------
Lophopyrum_E8_897         ------------------------------------CCATTCCCCCAACAA---------------------------
Lophopyrum_E9_897         ------------------------------------CCATTCCCCCAACAA---------------------------
Lophopyrum_E10_942        ---------------------------------------TTCCCTTAACAG---------------------------
Lophopyrum_E11_897        ---------------------------------------TTCCCCCAACAA---------------------------
Lophopyrum_E12_933        ------------------------------------CCATTCCCCCAACAATCACAACAACCA---------------
Lophopyrum_E13_897        ---------------------------------------TTCCCCCAACAA---------------------------
Lophopyrum_E14_993        ------------CCATTCCCCCAACAACCACAACAACCATTCCCCCAGACTCAACAACCACAA---------------
Am6_858                   ------------------------------------CAATTTCCGCAGCCCCAG------------------------
Am7_858                   ------------------------------------CAATTTCCGCAGCCCCAG------------------------
Am8_873                   ------------------------------------CAATTTCCCCAGCCCCAG------------------------
Am9_858                   ------------------------------------CAATTTCCGCAGCCCCAG------------------------
Am11_864                  ------------------------------------CAATTTCCCCAGCCCCAG------------------------
Am12_909                  ------------------------------------CAATTTCCCCAGCCCCAG------------------------
Am14_936                  ------------------------------------CAATTTCCCCAACCCCAG------------------------
Am15_936                  ------------------------------------CAATTTCCCCAACCCCAG------------------------
Am16_936                  ------------------------------------CAATTTCCCCAACCCCAG------------------------
Am13_873                  ------------------------------------CAATTTCCCCAGCCCCAG------------------------
Am17_864                  ------------------------------------CAATTTCCCCAGCCCCAG------------------------
Am10_789                  ------------------------------------CAATTTCCCCAGCCCCAG------------------------
Ss1_909                   ------------------------------------CAATTTCCCCAGACCCAG------------------------
Ss2_720                   ------------------------------------------------------------------------------
Ss3_897                   ---------------------------------------TTCCCCCAACAA---------------------------
Ssh1_960                  ---CCACAACAACCATATCCCCAGCAACCACAACAACCATTCCCCCAGACTCAACAACCCCAA---------------
Ssh2_762                  ------------------------------------------------------------------------------
Ssh3_1020                 ------------CCATTCCCCCAACAACCACAACAACCATTCCCCCAA------CAACCACAA---------------
Ssh4_896                  ------------CCATTCCCCCAACAACCACAACAACCATATCCCCAG------------------------------
Ssh5_909                  ------------------------------------CAATTTCCCCAGACCCAG------------------------
S9_909                    ------------------------------------CAATTTCCCCAGACCCAG------------------------
S11_1089                  CCACAACAA---CCATTTCCCCAACTACCACAACAACCATTCCCCCAGACTCAACAACCCCAACAACTATTTCCCCAG
S10_1089                  CCACAACAA---CCATTTCCCCAACAACCACAACAACCATTCCCCCAGACTCAACAACCCCAACAACTATTTCCCCAG
D5_1047                   CAACAACAACAACCATTTCCCCAGCAACCACAACAACCATTCCCCCAGACTCAACAGCCACAA---------------
D6_1044                   CCACAACAA---CCATTTCCCCAGCAACCACAACAACCATTTCCCCAGACTCAACAACCACAA---------------
D7_888                    ------------------------------------------------TTC---------------------------
D8_909                    ------------------------------------CAATTTCCCCAGACCCAG------------------------
Au1_858                   ------------------------------------CAATTTCCGCAGCCCCAG------------------------
Au2_837                   ------------------------------------CAATTTCCGCAGCCCCAG------------------------
Au3_846                   ------------------------------------CAATTTCCGCAGCCCCAG------------------------
Au5_903                   ------------------------------------CAATTTCCCCAGCCCCAA------------------------
Au4_753                   ------------------------------------------------------------------------------
Secale_cereale_EU368041   ---------------GTCCCCCAGCAACCACAACAACAATTCCCCCAGCAACCACAACAACCA---------------
Secale_sylvestre_EF432546 ---------------TTCCCCCAGCTACCCCAACAACCATTTCCGCAGCAACCACAACAACCA---------------
Secale_strictum_HQ266670  ---------------GTCCCCCAGCAACCACAACAACAATTTCCCCAGCAACCACAACAACCA---------------

Hordeum_chilense_AY338365 ------------------------------------CTTCCCCAGCAA------------------------------
C1_909                    ------------------------------------CAACCACAACAA------------------------------
C2_939                    ---------------------------CAATTCCCACAGCCCCAACAA------------------------------
C3_939                    ---------------------------CAATTCCCACAGCCCCAGCAA------------------------------
C4_936                    ---------------------------CAATTCCCACAGCCCCAGCAA------------------------------
C5_939                    ---------------------------CAATTCCCACAGCCCCAGCAA------------------------------
C6_909                    ------------------------------------CAACCACAACAA------------------------------
C7_909                    ------------------------------------CGACCACAACAA------------------------------
C8_909                    ------------------------------------CAACCACAACAA------------------------------
C9_909                    ------------------------------------CAACCACAACAA------------------------------
C10_909                   ------------------------------------CAACCACAACAA------------------------------
C11_909                   ------------------------------------CAACCACAACAA------------------------------
C12_948                   ---------------------------CAATTCCCGCAGCCCCAGCAA------------------------------
M1_897                    ------------------------------------CAACCACAACAA------------------------------
M2_897                    ------------------------------------CAACCACAACAA------------------------------
M3_909                    ------------------------------------CAACCACAACAA------------------------------
M4_890                    ---------------------------------------CCACAACAA------------------------------
M5_887                    ---------------------------------------CCACAACAA------------------------------
T1_882                    ---------------------------------------CCACAACAA------------------------------
T2_882                    ---------------------------------------CCACAACAA------------------------------
T3_882                    ---------------------------------------CCACAACAA------------------------------
T4_897                    ---------------------------------------CCACAACAA------------------------------
T5_896                    ---------------------------------------CCACAACAA------------------------------
T6_897                    ---------------------------------------CCACAACAA------------------------------
T7_909                    ------------------------------------CAACCACAACAA------------------------------
T8_909                    ------------------------------------CAACCACAACAA------------------------------
S1_909                    ------------------------------------CAACCACAACAA------------------------------
S2_909                    ------------------------------------CAACCACAACAA------------------------------
S4_1080                   TCCCAACAACCACAACAACCATATCCCCAG------CAACCACAACAA------------------------------
S5_909                    ------------------------------------CAACCACAACAA------------------------------
S6_909                    ------------------------------------CAACCACAACAA------------------------------
S7_1089                   TCCCAACAACCACAACAACCATATCCCCAG------CAACCACAACAA------------------------------
S8_873                    ---------------------------------------CCACATCAA------------------------------
D1_897                    ---------------------------------------CCACAACAA------------------------------
D2_888                    ---------------------------------------CCACAACAA------------------------------
D3_894                    ---------------------------------------CCACAACAA------------------------------
D4_879                    ---------------CAACCATTTCCCCAG------CAACCACAACAA------------------------------
U9_928                    ------------------------------------CAATCACAACAA------------------------------
U10_928                   ------------------------------------CAATCACAACAA------------------------------
U1_921                    ---------------CAACCATTTCCCCAGCCCCAGCAACCACAACAA------------------------------
U2_921                    ---------------CAACCATTTCCCCAGCCCCAGCAACCACAACAA------------------------------
U3_921                    ---------------CAATCATTTCCCCTGCCCCAGCAACCACAACAA------------------------------
U4_900                    ---------------CAACCATTTCCCCAGCCCCAGCAACCACAACAA------------------------------
U5_900                    ---------------CAACCATTTCCCCAGCCCCAGCAACCACAACAA------------------------------
U6_909                    ------------------------------------CAACCACAACAA------------------------------
U7_920                    ------------------------------------CAACCACAACAA------------------------------
U8_873                    ---------------CAACAATTTCCCCAGCCCCAGCAACCACAACAA------------------------------
N1_873                    ------------------------------------CAACCACAACAA------------------------------
N2_906                    ------------------------------------CAACCACAACAACAATTTCCCCAGCCCCAGCAACCACAACAA
N3_924                    ---------------CAACCATTTTGCCAGCCCCAGCAACCACAACAA------------------------------
N4_924                    ---------------CAACCATTTTGCCAGCCCCAGCAACCACAACAA------------------------------
N5_885                    ------------------------------------CAACCACAACAA------------------------------
N6_885                    ------------------------------------CAACCACAACAA------------------------------
N7_909                    ------------------------------------CAACCACAACAA------------------------------
Am1_873                   ------------------------------------CAACCACAACAA------------------------------
Am2_873                   ------------------------------------CAACCACAACAA------------------------------
Am3_870                   ------------------------------------CAACCACAACAA------------------------------
Am4_759                   ------------------------------------CAACCACAACAA------------------------------
Am5_939                   ------------------------------------CAACCACAACAA------------------------------
Am18_858                  ------------------------------------CAACCACAACAA------------------------------
Am19_864                  ------------------------------------CAACCACAACAA------------------------------
Sb3_999                   ---------------CAACCATTCCCCCAGACTCAACAACCACAACGA------------------------------
Sb2_981                   ---------------CAACTATTTCCCCAGTCCCAGCAACCACAACAA------------------------------
Sb1_909                   ------------------------------------CAACAACAACAA------------------------------
Crithopsis_K1_948         ---------------CAACCATTCCCCCAGACTCAACAACCACAACAA------------------------------
Crithopsis_K2_930         ---------------CAACCATTCCCCCAGACTCAACAACCACAACAA------------------------------
Dasypyrum_V1_915          ---------------CAACAATTTCCCCAGTCTCAACAACCACAACAA------------------------------
Dasypyrum_V2_966          ---------------CAACAATTTCCCCAGCCCCAACAACCACAACAA------------------------------
Dasypyrum_V3_948          ------------------------------------CAACCACAACAA------------------------------
Dasypyrum_V4_965          ------------------------------------CAACCACAACAA------------------------------
Dasypyrum_V5_981          ---------------CAACAATTTCCCCAGCCCCAACAACCACAACAA------------------------------
Dasypyrum_V8_879          ---------------CAACAATTTCCCCAGTCTCAACAACCACAACAA------------------------------
Dasypyrum_V9_957          ---------------CAACAATTTCCCCAGCCCCAACAACCACAACAA------------------------------
Dasypyrum_V6_876          ------------------------------------------------------------------------------
Dasypyrum_V10_961         ------------------------------------ACAACCACAACAACC---------------------------
Dasypyrum_V11_873         ------------------------------------CAACCCCAACTA------------------------------
Dasypyrum_V7_945          ---------------CAACAATTTCCCCAGCCCCAACAACCACAACAA------------------------------
Sl1_897                   ---------------------------------------CCACAACAA------------------------------
Sl2_735                   ------------------------------------------------------------------------------
Sl3_957                   ---------------CAACTATTTCCCTAGTCCCAGCAACCACAACAA------------------------------
Sl4_897                   ---------------------------------------CCGCAACAA------------------------------
Sl5_909                   ------------------------------------CAACAACAACAA------------------------------
Lophopyrum_E1_909         ------------------------------------CAACCACAACAA------------------------------
Lophopyrum_E2_909         ------------------------------------CAACCACAACAA------------------------------
Lophopyrum_E3_909         ------------------------------------CAACCACAACAA------------------------------
Lophopyrum_E4_864         ------------------------------------CAACCACAACAA------------------------------
Lophopyrum_E5_909         ------------------------------------TAACCACAACAA------------------------------
Lophopyrum_E6_894         ------------------------------------CAACCACAACAA------------------------------
Lophopyrum_E7_897         ---------------------------------------CCACAACAA------------------------------
Lophopyrum_E8_897         ---------------------------------------CCACAACAA------------------------------
Lophopyrum_E9_897         ---------------------------------------CCACAACAA------------------------------
Lophopyrum_E10_942        ---------------------------------------CCGAGGCAA------------------------------
Lophopyrum_E11_897        ---------------------------------------CCACAGCAA------------------------------
Lophopyrum_E12_933        ---------------------TTCCCCCAGACTCAACAACCACAACAA------------------------------
Lophopyrum_E13_897        ---------------------------------------CCACAGCAA------------------------------
Lophopyrum_E14_993        ---------------CAACCATTTCTCCAG------CAACCACAACAA------------------------------
Am6_858                   ------------------------------------CAACCACAACAA------------------------------
Am7_858                   ------------------------------------CAACCACAACAA------------------------------
Am8_873                   ------------------------------------CAACCACAACAA------------------------------
Am9_858                   ------------------------------------CAACCACAACAA------------------------------
Am11_864                  ------------------------------------CAACCACAACAA------------------------------
Am12_909                  ------------------------------------CAACCACAACAA------------------------------
Am14_936                  ------------------------------------CAACCACAACAA------------------------------
Am15_936                  ------------------------------------CAACCACAACAA------------------------------
Am16_936                  ------------------------------------CAACCACAACAA------------------------------
Am13_873                  ------------------------------------CAACCACAACAA------------------------------
Am17_864                  ------------------------------------CAACCACAACAA------------------------------
Am10_789                  ------------------------------------CAACCACAACAA------------------------------
Ss1_909                   ------------------------------------CAACCACAACAA------------------------------
Ss2_720                   ------------------------------------------------------------------------------
Ss3_897                   ---------------------------------------CCACAACAA------------------------------
Ssh1_960                  ---------------CAACTATTTCCCCAGTCCCAGCAACCACAACAA------------------------------
Ssh2_762                  ------------------------------------------------------------------------------
Ssh3_1020                 ---------------CAACCATTCCCCCAGACTCAACAACCACAACAA------------------------------
Ssh4_896                  ------------------------------------CAACCACAACAA------------------------------
Ssh5_909                  ------------------------------------CAACAACAACAA------------------------------
S9_909                    ------------------------------------CAACCACAACAA------------------------------
S11_1089                  TCCCAACAACCACAACAACCATATCCCCAG------CAACCACAACAA------------------------------
S10_1089                  TCCCAACAACCACAACAACCATATCCCCAG------CAACCACAACAA------------------------------
D5_1047                   ---------------CAACAATTTCCCCAG------CAACAACAACAA------------------------------
D6_1044                   ---------------CAACCATTTCCCCAG------CAACCACAACAA------------------------------
D7_888                    ---------------------------------------CCCCAACAA------------------------------
D8_909                    ------------------------------------CAACCACAACAA------------------------------
Au1_858                   ------------------------------------CAACCACAACAA------------------------------
Au2_837                   ------------------------------------CAACCACAACAA------------------------------
Au3_846                   ------------------------------------CAACCACAACAA------------------------------
Au5_903                   ------------------------------------AAACCACAACAA------------------------------
Au4_753                   ------------------------------------------------------------------------------
Secale_cereale_EU368041   ---GTCCCCCAGCAACCACTACAACAATTCCCCCAGCAACCCCAACAA------------------------------
Secale_sylvestre_EF432546 ---GTCCCCCAGCAACCACTACAACAATTCCCCCAGCAACCCCAACAA------------------------------
Secale_strictum_HQ266670  ---GTCCCCCAGCAACCACTACAACAATTCCCCCAGCAACCCCAACAATCATTCCCCCAGCAACCACAACAACCAGTC

Hordeum_chilense_AY338365 ------------------------------------------------------------------------------
C1_909                    ------------------------------------------CCATTTCCCCAGCCCCAACAAACATTCCCC------
C2_939                    ------------------------------------------CCATTTCCCCAGCCCCAACAAACATTCCCC------
C3_939                    ------------------------------------------CCATTTCCTCAGCCCCAACAAATATTCCCC------
C4_936                    ------------------------------------------CCATTTCCCCAACCCCAACAAACATTTCCC------
C5_939                    ------------------------------------------CCATTTCCCCAACCCCAACAAACATTTCCC------
C6_909                    ------------------------------------------CCATTTTCCCAGCCCCAACAAACATTCCCC------
C7_909                    ------------------------------------------CCATTTTCCCAGCCCCAACAAACATTCCCC------
C8_909                    ------------------------------------------CCATTTTCCCAGCCCCAACAAACATTCCCC------
C9_909                    ------------------------------------------CCATTTCCCCAGCCCCAACAAACATTCCCC------
C10_909                   ------------------------------------------CCATTTTCCCAGCACCAACAAACATTCCCC------
C11_909                   ------------------------------------------CCATTTCCCCAGCCCCAACAAACATTCCCC------
C12_948                   ------------------------------------------CCATTTCCCCAGCCC---------------------
M1_897                    ------------------------------------------CCATTTCCCCAGCCC---------------------
M2_897                    ------------------------------------------CCATTTCCCCAGCCC---------------------
M3_909                    ------------------------------------------CCATTTCCCCAACCCCAACAAACAGTCCCC------
M4_890                    ------------------------------------------CCA---------------------------------
M5_887                    ------------------------------------------CCA---------------------------------
T1_882                    ------------------------------------------CCA---------------------------------
T2_882                    ------------------------------------------CCA---------------------------------
T3_882                    ------------------------------------------CCA---------------------------------
T4_897                    ------------------------------------------CCA---------------------------------
T5_896                    ------------------------------------------CCA---------------------------------
T6_897                    ------------------------------------------CCA---------------------------------
T7_909                    ------------------------------------------CCATTTCCCCAGCCCCAACAAACATTCCCC------
T8_909                    ------------------------------------------CCATTTCCCCAGCCCCAACAAACATTCCCC------
S1_909                    ------------------------------------------CCATTTCCCCAGCCCCAACAAACATTCCCC------
S2_909                    ------------------------------------------CCATTTTCCCAGCCCCAACAAACATTCCCC------
S4_1080                   ------------------------------------------CCATTCCCCCAGACTCAA------------------
S5_909                    ------------------------------------------CCATTTCCCCAGCCCCAACAAACATTCCCC------
S6_909                    ------------------------------------------CCATTTCCCCAGCCCCAACAAACATTCCCC------
S7_1089                   ------------------------------------------CCATTCCCCCAGACTCAA------------------
S8_873                    ------------------------------------------CAA---------------------------------
D1_897                    ------------------------------------------ACA---------------------------------
D2_888                    ------------------------------------------CCA---------------------------------
D3_894                    ------------------------------------------ACA---------------------------------
D4_879                    ------------------------------------------CCATTTCCCCAGACTCAA------------------
U9_928                    ------------------------------------------------------------------------------
U10_928                   ------------------------------------------------------------------------------
U1_921                    ------------------------------------------CCATCTCCCCAGTCC---------------------
U2_921                    ------------------------------------------CCATTTTCCCAGTCC---------------------
U3_921                    ------------------------------------------CCATTTCCCCAGTCT---------------------
U4_900                    ------------------------------------------CCATTTTCCCAGTCC---------------------
U5_900                    ------------------------------------------CCATTTTCCCAGTCC---------------------
U6_909                    ------------------------------------------CCATTTCCCCAACCCCAACAAACACTCCCC------
U7_920                    ------------------------------------------CCATTTCCCCAGCCC-AGCAACCACAACAACCATTT
U8_873                    ------------------------------------------CTATTTCCCCAGTCC---------------------
N1_873                    ------------------------------------------CCATTTCCCCAGCCC---------------------
N2_906                    ------------------------------------------CCATTTCCCCAGCCC---------------------
N3_924                    ------------------------------------------CCATTTCCCCAGCCC---------------------
N4_924                    ------------------------------------------CCATTTCCCCAGCCC---------------------
N5_885                    ------------------------------------------CCATTTCCCCAGCCC---------------------
N6_885                    ------------------------------------------CCATTTCCCCAGCCC---------------------
N7_909                    ------------------------------------------CCATTTCCCCTGCCCCAACAAACATTCCCC------
Am1_873                   ------------------------------------------CCATTTCCCCAGCCC---------------------
Am2_873                   ------------------------------------------CCATTTCCCCAGCCC---------------------
Am3_870                   ------------------------------------------CCATTTCCCCAGCCC---------------------
Am4_759                   ------------------------------------------CCATTTCCCCAG------------------------
Am5_939                   ------------------------------------------CCATTTCCCCAGCAA---------------------
Am18_858                  ------------------------------------------CCATTTTCCCAGCCC---------------------
Am19_864                  ------------------------------------------CCATTTCCCCAGCCC---------------------
Sb3_999                   ------------------------------------------CCATCCCCCCAGACTCAA------------------
Sb2_981                   ------------------------------------------CCA---------------------------------
Sb1_909                   ------------------------------------------CCATTTCCCCAGCCCCAACAAACATTCCCC------
Crithopsis_K1_948         ------------------------------------------CCA---------------------------------
Crithopsis_K2_930         ------------------------------------------CCA---------------------------------
Dasypyrum_V1_915          ------------------------------------------CCATTTCCCCAG------------------------
Dasypyrum_V2_966          ------------------------------------------CCATTTCCCCAGTCTCAA------------------
Dasypyrum_V3_948          ------------------------------------------CAATTTCCCCAGCCCCAACAACCACAACAATCATTT
Dasypyrum_V4_965          ------------------------------------------CAATTTCCCCAGCCCCAACAACCACAACAACCATTT
Dasypyrum_V5_981          ------------------------------------------CCATTTTCCCAGCCTCAACAACCACAACTACCATTT
Dasypyrum_V8_879          ------------------------------------------CCATTTCCCCAG------------------------
Dasypyrum_V9_957          ------------------------------------------CCATTTCCCCAGCCCCAA------------------
Dasypyrum_V6_876          ------------------------------------------------------------------------------
Dasypyrum_V10_961         ---------------------------------------------ATTTCCCCAGCCCCAACAACCACAACAACCATT
Dasypyrum_V11_873         ------------------------------------------------------------------------------
Dasypyrum_V7_945          ------------------------------------------CCATTTCCCCAGTCTCAA------------------
Sl1_897                   ------------------------------------------CCA---------------------------------
Sl2_735                   ------------------------------------------------------------------------------
Sl3_957                   ------------------------------------------CCA---------------------------------
Sl4_897                   ------------------------------------------CCA---------------------------------
Sl5_909                   ------------------------------------------CCATTTCCCCAGCCCCAACAAACATTCCCC------
Lophopyrum_E1_909         ------------------------------------------CAGTTTCTCCAGCCCCAACAACCATTCCCC------
Lophopyrum_E2_909         ------------------------------------------CCATTTCCCCAGACCCAACAAACATTCCCC------
Lophopyrum_E3_909         ------------------------------------------CCATTTCCCCAGACCCAACAAACATTCCCC------
Lophopyrum_E4_864         ------------------------------------------CAGTTTCTCCAGCCCCAACAACCATTCCCC------
Lophopyrum_E5_909         ------------------------------------------CCATTTCCCCAGACCCAACAAACATTCCCC------
Lophopyrum_E6_894         ------------------------------------------CCATTTCCCCAGACCCAACAAACATTCCCC------
Lophopyrum_E7_897         ------------------------------------------CCA---------------------------------
Lophopyrum_E8_897         ------------------------------------------CCA---------------------------------
Lophopyrum_E9_897         ------------------------------------------CCA---------------------------------
Lophopyrum_E10_942        ------------------------------------------TCG---------------------------------
Lophopyrum_E11_897        ------------------------------------------CCG---------------------------------
Lophopyrum_E12_933        ------------------------------------------CCA---------------------------------
Lophopyrum_E13_897        ------------------------------------------CCG---------------------------------
Lophopyrum_E14_993        ------------------------------------------CCATTCCCCCAGACTCAA------------------
Am6_858                   ------------------------------------------CCATTTTCCTAGCCC---------------------
Am7_858                   ------------------------------------------CCACTTCCCCAGCCC---------------------
Am8_873                   ------------------------------------------CCATTTCCCCAGCCC---------------------
Am9_858                   ------------------------------------------CCATTTTCCCAGCCC---------------------
Am11_864                  ------------------------------------------CCATTTCCCCAGCCC---------------------
Am12_909                  ------------------------------------------CCATTTCCCCAGCCC---------------------
Am14_936                  ------------------------------------------CCATTTCCCCAGCAA---------------------
Am15_936                  ------------------------------------------CCATTTCCCCAGCAA---------------------
Am16_936                  ------------------------------------------CCATTTCCCCAGCAA---------------------
Am13_873                  ------------------------------------------CCATTTCCCCAGCCC---------------------
Am17_864                  ------------------------------------------CCATTTCCCCAGCCC---------------------
Am10_789                  ------------------------------------------CCATTTCCCCAG------------------------
Ss1_909                   ------------------------------------------CCATTTCCCCAGCCCCAACAAACATTCCCC------
Ss2_720                   ------------------------------------------------------------------------------
Ss3_897                   ------------------------------------------CCA---------------------------------
Ssh1_960                  ------------------------------------------CCA---------------------------------
Ssh2_762                  ------------------------------------------------------------------------------
Ssh3_1020                 ------------------------------------------CCATCCCCCCAGACTCAA------------------
Ssh4_896                  ------------------------------------------TCATTCCCCCAGACTCAA------------------
Ssh5_909                  ------------------------------------------CCATTTCCCCAGCCCCAACAAACGTTCCCC------
S9_909                    ------------------------------------------CCATTTCCCGAGCCCCAACAAACATTCCCC------
S11_1089                  ------------------------------------------CCATTCCCCCAGACTCAA------------------
S10_1089                  ------------------------------------------CCATTCCCCCAGACTCAA------------------
D5_1047                   ------------------------------------------CCATTCCCCCAGACTCAA------------------
D6_1044                   ------------------------------------------CCATTTCCCCAGACTCAA------------------
D7_888                    ------------------------------------------CCA---------------------------------
D8_909                    ------------------------------------------CCATTTCCCCAGCCCCAACAAATATTCCCC------
Au1_858                   ------------------------------------------CCATTTCCCCAGCCC---------------------
Au2_837                   ------------------------------------------CCATTTCCCCAGCCC---------------------
Au3_846                   ------------------------------------------CCATTTCCCCAGCCC---------------------
Au5_903                   ------------------------------------------CCATTTCCCCAGCCC---------------------
Au4_753                   ------------------------------------------------------------------------------
Secale_cereale_EU368041   ------------------------------------------CCATTCCCTCAGCAACCACAACAACTAGTCCCC---
Secale_sylvestre_EF432546 ------------------------------------------CCATTCCCACAGCAACCACAACAACCAATCCCA---
Secale_strictum_HQ266670  CCCCAGCAACCACTACAACAATTCCCCCAGCAACCCCAACAACCATTCCCTCAGCAACCACAACAACCAGTCCCC---

Hordeum_chilense_AY338365 ---------------------CATCCATTTCCGCAG------------------CAGATGCCACTTCTGCCGCAACCA
C1_909                    ---------CAACAACCCCAACTACCATTTCCCCAA------CAACCCCAACAACCATTCCCGCAGCCTCAACAACCC
C2_939                    ---------CAACAACCACAACTACCATTTCCCCAA------CAACCACAACAGCCATTACCCCAACCTCAACAACCC
C3_939                    ---------CAACAACCACAACTACCATTTCCCCAA------CAACCACAACAGCCATTACCCCAACCTCAACAACCC
C4_936                    ---------CAACAACCACAACTACCATTTCCCCAA------CAACCACAACAGCCATTACCCCAACCTCAACAACCC
C5_939                    ---------CAACAACCACAACTACCATTTCCCCAA------CAACCACAACAGCCATTACCCCAACCTCAACAACCC
C6_909                    ---------CAACAACCACAACTACCATTTCCCCAA------CAACCACAACAACCATTACCCCAACCTCAACAACCC
C7_909                    ---------CAACAACCACAACTACCATTTCTCCAA------CAACCACAACAACCATTACCCCAACCTCAACAACCC
C8_909                    ---------CAACAACCACAACTACCGTTTCCCCAA------CAACCACAACAACCATTACCCCAACCTCAACAACCC
C9_909                    ---------CAACAACCACAACTACCATTTCCCCAA------CAACCACAACAATCATTACCCCAACCTCAACAACCC
C10_909                   ---------CAACAACCACAGCTACCATTTCCCCAA------CAACCACAACAACCATTACCCCAACCTCAACAACCC
C11_909                   ---------CAACAACCACAACTACCATTTCCCCAA------CAACCACAACAATCATTACCCCAACCTCAACAACCC
C12_948                   ---------CAACAACCACAACTACCATTTCCCCAA------CAACCACAACAGCCATTACCCCAACCTCAACAACCC
M1_897                    ---------CAACAACCCCAACTACCATTTCCCCAA------CAACAACAACAACCATTCCCCCAGCCTCAACAACCC
M2_897                    ---------CAACAACCCCAACTACCATTTCCCCAA------CAACAACAACAACCATTCCCCCAGCCTCAACAACCC
M3_909                    ---------CAACAACCCCAACTACCATTTCCCCAA------CAACCCCAACAACCATTCCCCCAGCCTCAACAACCC
M4_890                    ---------------------------TATCCCCAG------CAACCACAACAACCATTCCCCCAGACTCAACAACCC
M5_887                    ---------------------------TATCCCCAG------CAACCACAACAACCATTCCCCCAGACTCAACAACCC
T1_882                    ---------------------------TATCCCCAG------CAACCACAACAACAATTCCCCCAGACCCAACAACCC
T2_882                    ---------------------------TATCCCCAG------CAACCACAACAACAATTCCCCCAGACCCAACAACCC
T3_882                    ---------------------------TATCCCCAG------CAACCACAACAACAATTCCCCCAGACCCAACAACCC
T4_897                    ---------------------------TATCCCCAG------CAACCACAACAACCATTCCCCCAGACTCAACAACCC
T5_896                    ---------------------------TATCCCCAG------CAACCACAACAACCATTCCCCCAGACTCAACAACCC
T6_897                    ---------------------------TATCCCCAG------CAACCACAACAACCATTCCCCCAGACTCAACAACCC
T7_909                    ---------CAACAACCCCAACTACCATTTCCCCAA------CAACCCCAACAATCATTCCCCCAGCCTCAACAACCC
T8_909                    ---------CAACAACCCCAACTACCATTTCCCCAA------CAACCCCAACAACCATTCCCCCAGCCTCAACAACCC
S1_909                    ---------CAACAACCCCAACTACCATTTCCCCAA------CAACCCCAACAACCATTACCCCAGCCTCAACAACCC
S2_909                    ---------CAACAACCCCAACTACCATTTCCCCAA------CAACCCCAACAACCATTCCCCCAGCCTCAACAACCC
S4_1080                   ------------CAACCCCAACAACAATTTCCCCAGTCCCAGCAACCACAACAACTATTCCCCCAGACTCAACAACCC
S5_909                    ---------CAACAACCCCAACTACCATTTCCCCAA------CAACCCCAACAACCATTACCCCAGCCTCAACAACCC
S6_909                    ---------CAACAACCCCAACTACCCTTTCCCCAA------CAACCCCAACAACCATTCCCCCAGCCTCAACAACCC
S7_1089                   ------------CAACCCCAACAACAATTTCCCCAGTCCCAGCAACCACAACAACTATTCCCCCAGACTCAACAACCC
S8_873                    ---------------------------TATCCCCAG------CAACCACAACAACCATTCCCCCAGACTCAACAACCC
D1_897                    ---------------------------TATCCCCAG------CGACCACAACAACCATTCCCCCAGACTCAACAACCC
D2_888                    ---------------------------TATCCCCAG------GAACCACAACAACCATTCCCCCAGACTCAACAACCC
D3_894                    ---------------------------TATCCCCAG------CGACCACAACAACCATTCCCCCAGACTCAACAACCC
D4_879                    ------------CAACCCCAACAACCATTTCCCCAA------CAACCACAACAACCATTCCCCCAGACTCAACAACCT
U9_928                    ------------------------CCATCTCCCCAG------CAACCACAACAACAATTCCCCGAGACTCAACAACCC
U10_928                   ------------------------CCATTTCCCCAG------CAACCACAACAACAATTCCCCGAGACTCAACAACCC
U1_921                    ---------CAACAACCCCAACTACCATTTCCCCAA------CAACCACAACAACCATTCCCCCAGCCTCAACAACCC
U2_921                    ---------CAACAACCTCAACAACCATTTCCCCAG------CAACCACAACAACCATTCCCCCAGCCTCAACAACCC
U3_921                    ---------CAACAACCCCAACTACCATTTCCCCAA------CAACCACAACAACCATTCCCCCAGCCTCAACAACCC
U4_900                    ---------CAACAACCTCAACAACCATTTCCCCAG------CAACCACAACAACCATTCCCCCAGCCTCAACAACCC
U5_900                    ---------CAACAACCTCAACAACCATTTCCCCAG------CAACCACAACAACCATTCCCCCAGCCTCAACAACCC
U6_909                    ---------CAACAACCCCAACTACCATTTCCCCAA------CAACCCCAACAACCATTCCCCCAGCCTCAACAACCC
U7_920                    CCCCAGTCCCAACAACCCCAACTACCATTTCCCCGA------CAACCACAACAACCATTCCCCCAGCCTCAACACCAC
U8_873                    ---------CAACAACCCCAACTACCATTTTCCCAA------CAACCACAACAACCATTCCCACAGCCTCAACAACCC
N1_873                    ---------CAACAACCCCAACTACCATTTCCCCAA------CAACAACAACAACCATTCCCCCAGCCTCAACAACCC
N2_906                    ---------CAACAACCCCAACTACCATTTCCCCAA------CAACAACAACAACCATTCCCCCAGCCTCAACAACCC
N3_924                    ---------CAACAACCCCAACTACCATTTCCCCAA------CAACAACAACAAGCATTCCCCCTGCCTCAACAACCC
N4_924                    ---------CAACAACCCCAACTACCATTTCCCCAA------CAACAACAACAAGCATTCCCCCTGCCTCAACAACCC
N5_885                    ---------CAACGACCCCAACTACCATTTCCCCAA------CAACCACAACAAGCAATCCCCCAGCCTCAACAACCC
N6_885                    ---------CAACGACCCCAACTACCATTTCCCCAA------CAACCACAACAAGCAATCCCCCAGCCTCAACAACCC
N7_909                    ---------CAACAACCCCAACTACCGTTTCCCCAA------CAACCCCAACAACCATTCCCCCAGCCTCAACAACCC
Am1_873                   ---------CAACAACCCCAACTACCATTTCCCCAA------CAACCACAACAACCATTCCCCCAGCCTCAACAACCC
Am2_873                   ---------CAACAACCCCAACTACCATTTCCCCAA------CAACCACAACAACCATTCCCCCAGCCTCAACAACCC
Am3_870                   ---------CAACAACCCCAACTACCATTTCCCCAA------CAACCACAACAACCATTCCCCCAGCCTCAACAACCC
Am4_759                   ------------------------------------------------------------------------------
Am5_939                   ---------CCACAACAACAATTTCCCCAACCCCAG------CAACCATAACAACCATTTCCCCAGCCCCAACAACCC
Am18_858                  ---------CAACAAGCCCAACTACCATTTCCCCAA------CAACCACAACAACCATTCCCCCAGCCTCAACAACCC
Am19_864                  ---------CAACAACCCCAACTACCATTTCCCCAA------CAACCA---------TTCCCCCAGCCTCAACAACCC
Sb3_999                   ------------CAACCACAACAACCATTTCCCCAG------CAACCACAACAACCATTCCCCCAGACTCAACAACCC
Sb2_981                   ---------------------------TATCCCCAG------CAACCACAACAACCATTCCCCCAGACTCAACAACCC
Sb1_909                   ---------CAACAACCCCAACTATCATTTCCCCAG------CAACCCCAACAACCATTCCCCGAGCCTCAACAACCC
Crithopsis_K1_948         ---------------------------TTTCCGCAG------CAACCACAACAACCATTCCCCCAGACTCAACAACCC
Crithopsis_K2_930         ---------------------------TTTCCCCAG------CAACCACAACAACCATCCCCCCAGACTCAACAACCC
Dasypyrum_V1_915          ------------------------------------------CAATCACAACAACCATTCCCGCAACCTTCACAACCC
Dasypyrum_V2_966          ------------CAACCACAACTACAATTTCCCCAG------CAATCACAACAACCATTCCCGCAGCCTTCACAACCC
Dasypyrum_V3_948          CCCCAGTCTCAACAACCACACCTACCATTTCCCCAG------CAATCACAACAACCATTCCCGCAACCTTCACAACCC
Dasypyrum_V4_965          CCCCAGTCTCAACAACCACAACTACAATTTCCCCAG------CAATCACAACAACCATTCCCACAGCCTTCACAACCC
Dasypyrum_V5_981          CCC------CATCAACCACAACTACCATTTCCCCAG------CAACCACAACAACCATTCCCCCAGCCTTCACAACCC
Dasypyrum_V8_879          ------------------------------------------CAATCACAACAACCATTCCCGCAACCTTCACAACCC
Dasypyrum_V9_957          ------------CAACCACAACTACCATTTCCCCAG------CAACCACAACAACCATTCCCCCAGCCTTCACAACCC
Dasypyrum_V6_876          ------------CAACCACAACTACCATTTCCCCAG------CAACCACAACAACCATTCCCCCAGCCTTCACAACCC
Dasypyrum_V10_961         TCCCCAGACTCAACAACCACAACTACCATTTCCCCA------ACAACCACAACAACCATTCCCACAGCCTTCACAACC
Dasypyrum_V11_873         ------------------------CCATTTCCCCAA------CAACCCCAACAACCATTCCCCCAGCCTCATCAACCC
Dasypyrum_V7_945          ------------CAACCACAACTACCATTTCCCCAG------CAATCACAACAACCATTCCCACAACCTTCACAACCC
Sl1_897                   ---------------------------TATCCCCAG------CAACCACAACAACCATTCCCCCAGATTCAACAACCC
Sl2_735                   ------------------------------------------------------------------------------
Sl3_957                   ---------------------------TATCCCCAG------CAACCACAACAACCATTCCCCCAAACTCAACAACCC
Sl4_897                   ---------------------------TATCCCCAG------CAACCACAACAACCATTCCCCCAGACTCAACGACCC
Sl5_909                   ---------CAACAACCCCAACTATCATTTCCCCAG------CAACCCCAACAACCATTCCCCGAGCCTCAACAACCC
Lophopyrum_E1_909         ---------CAACAACCACAACAACCATATCCCCAG------CAACCACAACAACCATTCCCCCAGAGTCAACAACCC
Lophopyrum_E2_909         ---------CAACAACCCCAACTACCATTTCCCCAA------CAACCCCAACAACCATTCCCCCAGGCTCAACAACCC
Lophopyrum_E3_909         ---------CAACAACCCCAACTACCATTTCCCCAA------CAACCCCAACAACCATTCCCCCAGGCTCAACAACCC
Lophopyrum_E4_864         ---------CAACAACCGCAACAACCATATCCCCAG------CAACCACAACAACCATTCCCCCAGAGTCAACAACCC
Lophopyrum_E5_909         ---------CAACAACCCCAACTACCATTTCCCCAA------CAACACCAACAACCATTCCACCAGGCTCAACAACCC
Lophopyrum_E6_894         ---------CAACAACCC---------------CAA------CAACCCCAACAACCATTCCCCCAGCCTCAACAACCC
Lophopyrum_E7_897         ---------------------------TATCCCCAG------CAACCACAACAACCATTCCCCCAGAGTCAACAACCC
Lophopyrum_E8_897         ---------------------------TATCCCCAG------CAACCACAACAACCATTCCCCCAGAGTCAACAACCC
Lophopyrum_E9_897         ---------------------------TATCCCCAG------CAACCACAACAACCATTCCCCCAGAGTCAACAACCC
Lophopyrum_E10_942        ---------------------------TATTCGCAG------CAACCACAACAACCATTCCCCCAGACTCAACAACCC
Lophopyrum_E11_897        ---------------------------TATCCCCAG------CAACCACAACAACCATTCCCCCAGACTCAACAACCC
Lophopyrum_E12_933        ---------------------------TTCCCCCAG------CAACCACAACAACCATTTCCCCAGACTCAACAACCA
Lophopyrum_E13_897        ---------------------------TATCCCTAG------CAACCACAACAACATTCCCCCCAGACTCAACAACCC
Lophopyrum_E14_993        ------------CAACCCCAACAACCATTTCCCCAG------CAACCACAACAACTATTCCCCCAGACTCAACAACCT
Am6_858                   ---------CAACAAGCTCAACTACCATTTCCCCAA------CAACCACAACAACCATTCCCCCAGCCTCAACAACCC
Am7_858                   ---------CAACAAGCCCAACTACCATTTCCCCAA------CAACCACAACAACCATTCCTCCAGCCTCAACAACCC
Am8_873                   ---------CAACAACCCCAACTACCATTTCCCCAA------CAACCACAACAACCATTCCCCCAGCCTCAACAACCC
Am9_858                   ---------CAACAAGCCCAACTACCATTTCCCCAA------CAACCACAACAACCATTCCCCCAGCCTCAACAACCC
Am11_864                  ---------CAACAACCCCAACTACCATTTCCCCAA------CAACCA---------TTCCCCCAGCCCCAACAACCC
Am12_909                  ---------CAACAACCCCAACTACCATTTCCCCAA------CAACCA---------TTCCCCCAGCCCCAACAACCC
Am14_936                  ---------CCACAACAACAATTTCCCCAACCCCAG------CAACCACAACAACCATTTCCCCAGCCCCAACAACCC
Am15_936                  ---------CCACAACAACAATTTCCCCAACCCCAG------CAACCACAACAACCATTTCCCCAGCCCCAACAACCC
Am16_936                  ---------CCACAACAACTATTTCCCCAACCCCAG------CAACCACAACAACCATTTCCCCAGCCCCAACAACCC
Am13_873                  ---------CAACAACCCCAACTACCATTTCCCCAA------CAACCACAACAACCATTCCCCCAGCCTCAACAACCC
Am17_864                  ---------CAACAACCCCAACTACCATTTCCCCAG------CAACCA---------TTCCCCCAGCCCCAACAACCC
Am10_789                  ------------------------------------------------------------------------------
Ss1_909                   ---------CAACAACCCCAACTACCATTTCCCCAA------CAACCCCAACAACCATTCCCCCAGCCTCAGCAACCC
Ss2_720                   ---------------------CTACCATTTCCCCAA------CAACCCCAACAACCATTCCCCCAGCCTCAGCAACCC
Ss3_897                   ---------------------------TATCCCCAG------CAACCACAACAACCATTCCCCCAGACTCAACAACCC
Ssh1_960                  ---------------------------TATCCCCAG------CAACCACAACAACCATTGTCCCAGACTCAACAACCC
Ssh2_762                  ------------------------------------------------------------------------------
Ssh3_1020                 ------------CAACCACAACAACCATTTCCCCAG------CAACCACAACAACCATTCCCCCAGACTCAACAACCC
Ssh4_896                  ------------CAACCCCAACAACCATTTCCC-AG------------------------------------------
Ssh5_909                  ---------CAACAACCCCAACTATCATTTCCCCAG------CAACCCCAACAACCATTCCCCGAGCCTCAACAACCC
S9_909                    ---------CAACAACCCCAACTACCATTTCCCCAA------CAACCCCAACAACCATTACCCCAGCCTCAACAACCC
S11_1089                  ------------CAACCCCAACAACAATTTCCCCAGTCCCAGCAACCACAGCAACTATTCCCCCAGACTCAACAACCC
S10_1089                  ------------CAACCCCAACAACAATTTCCCCAGTCCCAGCAACCACAGCAACTATTCCCCCAGACTCAACAACCC
D5_1047                   ------------CAACCACAACAACCATTTCCCCAG------CAACCACAACAACCATTCCCCCAGACTCAACAACCA
D6_1044                   ------------CAACCACAACAACCATTTCCCCAG------CAACCACAACAACCATTTCCCCAGACTCAACAACCC
D7_888                    ---------------------------TATCCCCGG------CAACCACAACAACCATTCCCCCAGACTCAACAACCC
D8_909                    ---------CAACAACCCCAACTACCATTTCCCCAA------CAACCCCAACAACCATTCCCCCAGCCTCAACAACCC
Au1_858                   ---------CAACAAGCCCAACTACCATTTCCCCAA------CAACCACAACAACCATTCCCCCAGCCTCAACAACCC
Au2_837                   ---------CAACAAGCCCAACTACCATTTCCGCAA------CAACCACAACAACCATTCCCCCAGCCTCAACAACCC
Au3_846                   ---------CAACAACCCCAACTACCATTTCCCCAA------CAA---------CCATTCCCCCAGCCTCAACAACCC
Au5_903                   ---------CAACAACCCCAACTACCATTTCCGCAA------CAACCACAACAACCATTCCCCCAGCCTCAACAACCC
Au4_753                   ---------------------------TTTCCCCAA------CAATCACAACAACCATTTCCCCAGCCTCAACAACCC
Secale_cereale_EU368041   ---------CAGCAATCACAACAACCATTCCCCCAGACCCAGCAACCACAACAACCATTTCCCCAGCCCCAACAACCT
Secale_sylvestre_EF432546 ---------CAACAATCACAACAACCATTCCCCCAGACCCAGCAACCACAACAACCATTTCCCCAGCCCCAACAACCT
Secale_strictum_HQ266670  ---------CAGCAATCACAACAACCATTCCCCCAGACCCAGCAACCACAACAACCATTTCCCCAGCCCCAACAACCT

Hordeum_chilense_AY338365 ------------------------------------------------------------------------------
C1_909                    ------------------------------------------------------------------------------
C2_939                    ------------------------------------------------------------------------------
C3_939                    ------------------------------------------------------------------------------
C4_936                    ------------------------------------------------------------------------------
C5_939                    ------------------------------------------------------------------------------
C6_909                    ------------------------------------------------------------------------------
C7_909                    ------------------------------------------------------------------------------
C8_909                    ------------------------------------------------------------------------------
C9_909                    ------------------------------------------------------------------------------
C10_909                   ------------------------------------------------------------------------------
C11_909                   ------------------------------------------------------------------------------
C12_948                   ------------------------------------------------------------------------------
M1_897                    ------------------------------------------------------------------------------
M2_897                    ------------------------------------------------------------------------------
M3_909                    ------------------------------------------------------------------------------
M4_890                    ------------------------------------------------------------------------------
M5_887                    ------------------------------------------------------------------------------
T1_882                    ------------------------------------------------------------------------------
T2_882                    ------------------------------------------------------------------------------
T3_882                    ------------------------------------------------------------------------------
T4_897                    ------------------------------------------------------------------------------
T5_896                    ------------------------------------------------------------------------------
T6_897                    ------------------------------------------------------------------------------
T7_909                    ------------------------------------------------------------------------------
T8_909                    ------------------------------------------------------------------------------
S1_909                    ------------------------------------------------------------------------------
S2_909                    ------------------------------------------------------------------------------
S4_1080                   ------------------------------------------------------------------------------
S5_909                    ------------------------------------------------------------------------------
S6_909                    ------------------------------------------------------------------------------
S7_1089                   ------------------------------------------------------------------------------
S8_873                    ------------------------------------------------------------------------------
D1_897                    ------------------------------------------------------------------------------
D2_888                    ------------------------------------------------------------------------------
D3_894                    ------------------------------------------------------------------------------
D4_879                    ------------------------------------------------------------------------------
U9_928                    ------------------------------------------------------------------------------
U10_928                   ------------------------------------------------------------------------------
U1_921                    ------------------------------------------------------------------------------
U2_921                    ------------------------------------------------------------------------------
U3_921                    ------------------------------------------------------------------------------
U4_900                    ------------------------------------------------------------------------------
U5_900                    ------------------------------------------------------------------------------
U6_909                    ------------------------------------------------------------------------------
U7_920                    ------------------------------------------------------------------------------
U8_873                    ------------------------------------------------------------------------------
N1_873                    ------------------------------------------------------------------------------
N2_906                    ------------------------------------------------------------------------------
N3_924                    ------------------------------------------------------------------------------
N4_924                    ------------------------------------------------------------------------------
N5_885                    ------------------------------------------------------------------------------
N6_885                    ------------------------------------------------------------------------------
N7_909                    ------------------------------------------------------------------------------
Am1_873                   ------------------------------------------------------------------------------
Am2_873                   ------------------------------------------------------------------------------
Am3_870                   ------------------------------------------------------------------------------
Am4_759                   ------------------------------------------------------------------------------
Am5_939                   CAACTACCATTTCTG---------------------------------------------------------------
Am18_858                  ------------------------------------------------------------------------------
Am19_864                  ------------------------------------------------------------------------------
Sb3_999                   ------------------------------------------------------------------------------
Sb2_981                   ------------------------------------------------------------------------------
Sb1_909                   ------------------------------------------------------------------------------
Crithopsis_K1_948         ------------------------------------------------------------------------------
Crithopsis_K2_930         ------------------------------------------------------------------------------
Dasypyrum_V1_915          ------------------------------------------------------------------------------
Dasypyrum_V2_966          ------------------------------------------------------------------------------
Dasypyrum_V3_948          ------------------------------------------------------------------------------
Dasypyrum_V4_965          ------------------------------------------------------------------------------
Dasypyrum_V5_981          ------------------------------------------------------------------------------
Dasypyrum_V8_879          ------------------------------------------------------------------------------
Dasypyrum_V9_957          ------------------------------------------------------------------------------
Dasypyrum_V6_876          ------------------------------------------------------------------------------
Dasypyrum_V10_961         ------------------------------------------------------------------------------
Dasypyrum_V11_873         ------------------------------------------------------------------------------
Dasypyrum_V7_945          ------------------------------------------------------------------------------
Sl1_897                   ------------------------------------------------------------------------------
Sl2_735                   ------------------------------------------------------------------------------
Sl3_957                   ------------------------------------------------------------------------------
Sl4_897                   ------------------------------------------------------------------------------
Sl5_909                   ------------------------------------------------------------------------------
Lophopyrum_E1_909         ------------------------------------------------------------------------------
Lophopyrum_E2_909         ------------------------------------------------------------------------------
Lophopyrum_E3_909         ------------------------------------------------------------------------------
Lophopyrum_E4_864         ------------------------------------------------------------------------------
Lophopyrum_E5_909         ------------------------------------------------------------------------------
Lophopyrum_E6_894         ------------------------------------------------------------------------------
Lophopyrum_E7_897         ------------------------------------------------------------------------------
Lophopyrum_E8_897         ------------------------------------------------------------------------------
Lophopyrum_E9_897         ------------------------------------------------------------------------------
Lophopyrum_E10_942        ------------------------------------------------------------------------------
Lophopyrum_E11_897        ------------------------------------------------------------------------------
Lophopyrum_E12_933        ------------------------------------------------------------------------------
Lophopyrum_E13_897        ------------------------------------------------------------------------------
Lophopyrum_E14_993        ------------------------------------------------------------------------------
Am6_858                   ------------------------------------------------------------------------------
Am7_858                   ------------------------------------------------------------------------------
Am8_873                   ------------------------------------------------------------------------------
Am9_858                   ------------------------------------------------------------------------------
Am11_864                  ------------------------------------------------------------------------------
Am12_909                  ------------------------------------------------------------------------------
Am14_936                  CAACTACCATTTCTG---------------------------------------------------------------
Am15_936                  CAACTACCATTTCTG---------------------------------------------------------------
Am16_936                  CAACTACCATTTCTG---------------------------------------------------------------
Am13_873                  ------------------------------------------------------------------------------
Am17_864                  ------------------------------------------------------------------------------
Am10_789                  ------------------------------------------------------------------------------
Ss1_909                   ------------------------------------------------------------------------------
Ss2_720                   ------------------------------------------------------------------------------
Ss3_897                   ------------------------------------------------------------------------------
Ssh1_960                  ------------------------------------------------------------------------------
Ssh2_762                  ------------------------------------------------------------------------------
Ssh3_1020                 ------------------------------------------------------------------------------
Ssh4_896                  ------------------------------------------------------------------------------
Ssh5_909                  ------------------------------------------------------------------------------
S9_909                    ------------------------------------------------------------------------------
S11_1089                  ------------------------------------------------------------------------------
S10_1089                  ------------------------------------------------------------------------------
D5_1047                   ------------------------------------------------------------------------------
D6_1044                   ------------------------------------------------------------------------------
D7_888                    ------------------------------------------------------------------------------
D8_909                    ------------------------------------------------------------------------------
Au1_858                   ------------------------------------------------------------------------------
Au2_837                   ------------------------------------------------------------------------------
Au3_846                   ------------------------------------------------------------------------------
Au5_903                   ------------------------------------------------------------------------------
Au4_753                   ------------------------------------------------------------------------------
Secale_cereale_EU368041   CAACAACTATTCCCCCAGACCCAACAATCATCCCCCCAACAACCACAACAAGTAACTTCTCAACCCCAACAACCATTT
Secale_sylvestre_EF432546 CAACAACTATTCCCCCAACCCCAACAATCATCCCCCCAGCAACCACAACAAGTAATTTCTCAACCCCAACAACCATTT
Secale_strictum_HQ266670  CAACAACTATTCCCCCAGACCCAACAATCATCCCCCCAGCAACCACAACAAGTAACTTCTCAACCCCAACAACCATTT

Hordeum_chilense_AY338365 ------------------------------------------------------------------CCACAATTCCCG
C1_909                    ---------------------------------------------------------------CAACAACAATTTCCC
C2_939                    ---------------------------------------------------------------CAACAACCACTTCCC
C3_939                    ---------------------------------------------------------------CAACAACCACTTCCC
C4_936                    ---------------------------------------------------------------CAACAACCACTTCCC
C5_939                    ---------------------------------------------------------------CAACAACCACTTCCC
C6_909                    ---------------------------------------------------------------CAACAACCATTTCCC
C7_909                    ---------------------------------------------------------------CAACAACCATTTCCC
C8_909                    ---------------------------------------------------------------CAACAACCATTTCCC
C9_909                    ---------------------------------------------------------------CAACAACCATTTCCC
C10_909                   ---------------------------------------------------------------CAACAACCATTTCCC
C11_909                   ---------------------------------------------------------------CAACAACCATTTCCC
C12_948                   ---------------------------------------------------------------CAACAACCATTTCCC
M1_897                    ------------------------------------------------------CAACAACCGCAACAACCATTTCCC
M2_897                    ------------------------------------------------------CAACAACCGCAACAACCATTTCCC
M3_909                    ---------------------------------------------------------------CAACAACAATTTCCC
M4_890                    ---------------------------------------------------------------CAACAACTATTTCCC
M5_887                    ---------------------------------------------------------------CAACAACTATTTCCC
T1_882                    ---------------------------------------------------------------CAACAACCATTTCCC
T2_882                    ---------------------------------------------------------------CAACAACCATTTCCC
T3_882                    ---------------------------------------------------------------CAACAACCATTTCCC
T4_897                    ---------------------------------------------------------------CAACAACCATTTCCC
T5_896                    ---------------------------------------------------------------CAACAACCATTCCCC
T6_897                    ---------------------------------------------------------------CAACAACCATTTCCC
T7_909                    ---------------------------------------------------------------CAACAACAATTTCCC
T8_909                    ---------------------------------------------------------------CAACAACAATTTCCC
S1_909                    ---------------------------------------------------------------CAACAACAATTTCCC
S2_909                    ---------------------------------------------------------------CAACAACAATTTTCC
S4_1080                   ---------------------------------------------------------------CAACAACAATTTCCC
S5_909                    ---------------------------------------------------------------CAACAACAATTTCCC
S6_909                    ---------------------------------------------------------------CAACAACAATTTCCC
S7_1089                   ---------------------------------------------------------------CAACAACAATTTCCC
S8_873                    ---------------------------------------------------------------CAACAACCATTTCCC
D1_897                    ---------------------------------------------------------------CAACAACCATTTCCC
D2_888                    ---------------------------------------------------------------CAACAACTATTTCCC
D3_894                    ---------------------------------------------------------------CAACAACCATTTCCC
D4_879                    ---------------------------------------------------------------CAACAACCATTTCCC
U9_928                    ---------------------------------------------------------------CAACAACCATTTCCC
U10_928                   ---------------------------------------------------------------CAACAACCATTTCCC
U1_921                    ---------------------------------------------------------------CAACAACCATTTCCC
U2_921                    ---------------------------------------------------------------CAACAACCATTTCCC
U3_921                    ---------------------------------------------------------------CAACAACCATTTCCC
U4_900                    ---------------------------------------------------------------CAACAACCATTTCCC
U5_900                    ---------------------------------------------------------------CAACAACCATTTCCC
U6_909                    ---------------------------------------------------------------CAACAACAATTTCCC
U7_920                    ---------------------------------------------------------------CAACAACCATTTCCC
U8_873                    ---------------------------------------------------------------CAACAACTATTTCCC
N1_873                    ------------------------------------------------------CAACAACCACAACAACCATTTCCC
N2_906                    ------------------------------------------------------CAACAACCACAACAACCATTTCCC
N3_924                    ---------------------------------------------------------------CAACAACCATTTCCC
N4_924                    ---------------------------------------------------------------CAACAACCATTTCCC
N5_885                    ---------------------------------------------------------------CAACAACCATTTCCC
N6_885                    ---------------------------------------------------------------CAACAACCATTTCCC
N7_909                    ---------------------------------------------------------------CAACAACAATTTCCC
Am1_873                   ---------------------------------------------------------------CAACAACCATTTCCC
Am2_873                   ---------------------------------------------------------------CAACAACCATTTCCC
Am3_870                   ---------------------------------------------------------------CAACAACCATTTCCC
Am4_759                   ------------------------------------------------------------------------------
Am5_939                   ------------------------------------------------------CAACAACCACAACAACCATTCCCC
Am18_858                  ---------------------------------------------------------------CAACAACCATTTCCC
Am19_864                  ---------------------------------------------------------------CAACAACCATTTCCC
Sb3_999                   ---------------------------------------------------------------CAACAACCATTTCCT
Sb2_981                   ---------------------------------------------------------------CAACAACAATTTCCC
Sb1_909                   ---------------------------------------------------------------CAACAACAATTTCCC
Crithopsis_K1_948         ---------------------------------------------------------------CAACAACCATTTCCC
Crithopsis_K2_930         ---------------------------------------------------------------CAACAACCATTTCCC
Dasypyrum_V1_915          ---------------------------------------------------------------CAACAACCATTTCCC
Dasypyrum_V2_966          ---------------------------------------------------------------CAACAACCATTTCCC
Dasypyrum_V3_948          ---------------------------------------------------------------CAACAACCATTTCCC
Dasypyrum_V4_965          ---------------------------------------------------------------CAACAACCATTTCCC
Dasypyrum_V5_981          ---------------------------------------------------------------CAACAACCATTTCCC
Dasypyrum_V8_879          ---------------------------------------------------------------CAACAACCATTTCCC
Dasypyrum_V9_957          ---------------------------------------------------------------CAACAACCATTTCCC
Dasypyrum_V6_876          ---------------------------------------------------------------CAACAACCATTTCCC
Dasypyrum_V10_961         --------------------------------------------------------------CCAACAACCATTTTCC
Dasypyrum_V11_873         --------------------------------------------------------------CAACAACCATTTCCCC
Dasypyrum_V7_945          ---------------------------------------------------------------CAACAACCATTTCCC
Sl1_897                   ---------------------------------------------------------------CAACAACCATTTCCC
Sl2_735                   ------------------------------------------------------------------------------
Sl3_957                   ---------------------------------------------------------------CAACAACAATTTCCC
Sl4_897                   ---------------------------------------------------------------CAACAACCATTTCCC
Sl5_909                   ---------------------------------------------------------------CAACAACAATTTCCC
Lophopyrum_E1_909         ---------------------------------------------------------------CAACAACTATTTCCC
Lophopyrum_E2_909         ---------------------------------------------------------------CAACAACAATTTTCC
Lophopyrum_E3_909         ---------------------------------------------------------------CAACAACAATTTCCC
Lophopyrum_E4_864         ---------------------------------------------------------------CAACAACTATTTCCC
Lophopyrum_E5_909         ---------------------------------------------------------------CAACAACAATTTTCC
Lophopyrum_E6_894         ---------------------------------------------------------------CAACAACAATTTCCC
Lophopyrum_E7_897         ---------------------------------------------------------------CAACAACTATTTCCC
Lophopyrum_E8_897         ---------------------------------------------------------------CAACAACTATTTCCC
Lophopyrum_E9_897         ---------------------------------------------------------------CAACAACTAATTCCC
Lophopyrum_E10_942        ---------------------------------------------------------------CAACAACCATTTCCC
Lophopyrum_E11_897        ---------------------------------------------------------------CAACAACCATTTCCC
Lophopyrum_E12_933        ---------------------------------------------------------------CAACAACCATTTCCC
Lophopyrum_E13_897        ---------------------------------------------------------------CAACAACCATTTCCC
Lophopyrum_E14_993        ---------------------------------------------------------------CAACAACCATTTTCC
Am6_858                   ---------------------------------------------------------------CAACAACCATTTCCC
Am7_858                   ---------------------------------------------------------------CAACAACCATTTCCC
Am8_873                   ---------------------------------------------------------------CAACAACCATTTCCC
Am9_858                   ---------------------------------------------------------------CAACAACCATTTCCC
Am11_864                  ---------------------------------------------------------------CAACAACCATTTCCC
Am12_909                  ---------------------------------------------------------------CAACAACCATTTCCC
Am14_936                  ------------------------------------------------------CAACAACCACAACAACCATTCCCC
Am15_936                  ------------------------------------------------------CAACAACCACAACAACCATTCCCC
Am16_936                  ------------------------------------------------------CAACAACCACAACAACCATTCCCC
Am13_873                  ---------------------------------------------------------------CAACAACCATTTCCC
Am17_864                  ---------------------------------------------------------------CAACAACCATTTCCC
Am10_789                  ------------------------------------------------------------------------------
Ss1_909                   ---------------------------------------------------------------CAACAACCATTTCCC
Ss2_720                   ---------------------------------------------------------------CAACAACCATTTCCC
Ss3_897                   ---------------------------------------------------------------CAACAACCATTTCCC
Ssh1_960                  ---------------------------------------------------------------CAACAACAATTTCCC
Ssh2_762                  ------------------------------------------------------------------------------
Ssh3_1020                 ---------------------------------------------------------------CAACAACCATTTCCT
Ssh4_896                  ------------------------------------------------------------------------------
Ssh5_909                  ---------------------------------------------------------------CAACAACAATTTCCC
S9_909                    ---------------------------------------------------------------CAACAACAATTTCCC
S11_1089                  ---------------------------------------------------------------CAACAACAATTTCCC
S10_1089                  ---------------------------------------------------------------CAACAACAATTTCCC
D5_1047                   ---------------------------------------------------------------CAACAACCATTTCCC
D6_1044                   ---------------------------------------------------------------CAACAACCATTTCCC
D7_888                    ---------------------------------------------------------------CAACAACCATTTCCC
D8_909                    ---------------------------------------------------------------CAACAACAATTTCCC
Au1_858                   ---------------------------------------------------------------CAACAACCATTTCCC
Au2_837                   ---------------------------------------------------------------CAACAACCATTTCCC
Au3_846                   ---------------------------------------------------------------CAACAACCATTTCCC
Au5_903                   ---------------------------------------------------------------CAACAACCATTTCCC
Au4_753                   ---------------------------------------------------------------CAACAACCATTTCCC
Secale_cereale_EU368041   CCCCAAGCCCAACCACCACAACAGTCTTCTCCCCAGTCCCAACAACCATACCCACAGGAACCACAACAACTATTCCCC
Secale_sylvestre_EF432546 CCCCAAGCCCAACCACCACAACAGTCTTCTCCCCAGTCCCAACAACCACACCCACAGGAACCACAACAACTATTCCCC
Secale_strictum_HQ266670  CCCCAAGCCCAACCACCACAACAATCTTCTCCCCAGTCCCAACAACCATACCCACAGGAACCACAACAACTATTCCCC

Hordeum_chilense_AY338365 CAA------------CAACAACCATTTGCC------------------------------------------------
C1_909                    CAGTCACAACAACCACAACAACCTTTTCCC------------------------------------------------
C2_939                    CAGTCACAACAACCACAACAACCTTTTCCC------------------------------------------------
C3_939                    CAGTCACAACAACCACAACAACCTTTTCCC------------------------------------------------
C4_936                    CATTCACAACAACCACAACAACCTTTTCCC------------------------------------------------
C5_939                    CATTCACAACAACCACAACAACCTTTTCCC------------------------------------------------
C6_909                    CAGTCACAACAACCACAACAACCTTTTCCC------------------------------------------------
C7_909                    CAGTCACAACAACCACAACAACCTTTTCCC------------------------------------------------
C8_909                    CAGTCACAACAACCACAACAACCTTTTCCC------------------------------------------------
C9_909                    CAGTCACAACAACCACAACAACCTTTTCCC------------------------------------------------
C10_909                   CAGTCACAACAACCACAACAACCTTTTCCC------------------------------------------------
C11_909                   CAGTCACAACAACCACAACAACCTTTTCCC------------------------------------------------
C12_948                   TAGTCACAACAACCACAACAACTTTTTCCC------------------------------------------------
M1_897                    CAGTCACAGCAAACACAACAACCTTTTCCG------------------------------------------------
M2_897                    CAGTCACAGCAAACACAACAACCTTTTCCG------------------------------------------------
M3_909                    CAGTCACAGCAACCGCAACAACCTTTTCCC------------------------------------------------
M4_890                    CAGTCCCAGCAACCACAACAACCATTTCCC------------------------------------------------
M5_887                    CAGTCCCAGCAACCACAACAACCATTTCCC------------------------------------------------
T1_882                    CAGTCCCAGCAACCACAACAACCTTTTCCC------------------------------------------------
T2_882                    CAGTCCCAGCAACCACAACAACCTTTTCCC------------------------------------------------
T3_882                    CAGTCCCAGCAACCACAACAACCTTTTCCC------------------------------------------------
T4_897                    CAGTCCCAGCAACCACAACAACCTTTTTCC------------------------------------------------
T5_896                    CAGTCCCAACAACCACAACAACCTTTTCCC------------------------------------------------
T6_897                    CAGTCCCAGCAACCACAACAACCTTTTTCC------------------------------------------------
T7_909                    CAGTCACAACAACCACAACAACCTTTTCCC------------------------------------------------
T8_909                    CAGTCACAGCAACCACAACAACCTTTTCCC------------------------------------------------
S1_909                    CAGCCACAGCAACCACAACAACCTTTTCCC------------------------------------------------
S2_909                    CAGCCACAACAACCACAACAACCTTTTCCC------------------------------------------------
S4_1080                   CAGTCCCAGCAACCACAACAACCATTTCCC------------------------------------------------
S5_909                    CAGCCACAGCAACCACAACAACCTTTTCCC------------------------------------------------
S6_909                    CAGCCACAGCAACCACAACAACCTTTTCCC------------------------------------------------
S7_1089                   CAGTCCCAGCAACCACAACAACCATTTCCC------------------------------------------------
S8_873                    CAGTCCAAGCAACCACAACAACCTTTTCCC------------------------------------------------
D1_897                    CAGTCCCAGCAACCACAACAACCTTTTCCC------------------------------------------------
D2_888                    CAGTCCCAGCAACCACAACAACAATTTCCC------------------------------------------------
D3_894                    CAGTCCCAGCAACCACAACAACCTTTTCCC------------------------------------------------
D4_879                    CAGTTCCAGCAACCACAACAACCTTTTCCC------------------------------------------------
U9_928                    CAGTCCCATCAACCAAAACAACCATTTCCC------------------------------------------------
U10_928                   CAGTCCCATCAACCAAAACAACCATTTCCC------------------------------------------------
U1_921                    CAGTCACAGCAACCACAACAACCTTTTCCC------------------------------------------------
U2_921                    CAGTCACAACAACCACAACAACCTTTTCCC------------------------------------------------
U3_921                    CAGTCACAGCAACCACAACAACCTTTTCCC------------------------------------------------
U4_900                    CAGTCACAACAACCACAACAACCTTTTCCC------------------------------------------------
U5_900                    CAGTCACAACAACCACAACAACCTTTTCCC------------------------------------------------
U6_909                    CAGTCACAGCAACCACAACAACCTTTTCCC------------------------------------------------
U7_920                    CAGTCACAGCAAGCACAACAACCTTTTCCC------------------------------------------------
U8_873                    CAGTCACAGCAACCACAACAACCTTTTCCC------------------------------------------------
N1_873                    CAGTCACAGCAACCACAACAACCTTTGCCC------------------------------------------------
N2_906                    CAGTCACAGCAACCACAACAATCTTTTCCC------------------------------------------------
N3_924                    CAGTCACAACAACCACAACAACCTTTTCCC------------------------------------------------
N4_924                    CAGTCACAACAACCACAACAACCTTTTCCC------------------------------------------------
N5_885                    CAGTCACAACAA---------CCTTTTCCC------------------------------------------------
N6_885                    CAGTCACAACAA---------CCTTTTCCC------------------------------------------------
N7_909                    CAGTCACAACAACCACAACAACCTTTTCCC------------------------------------------------
Am1_873                   CAGTCACAGCAACCACAACAACCTTTTCCC------------------------------------------------
Am2_873                   CAGTCACAGCAACCACAACAACCTTTTCCC------------------------------------------------
Am3_870                   CAGTCACAGCAACCACAACAACCTTTTCCT------------------------------------------------
Am4_759                   ------------------------------------------------------------------------------
Am5_939                   CAGCCTAAACAACCCCAACAACCATTTCCTCAGTTACAA---------------------------------------
Am18_858                  CAGTCACAGCAACCACAACAACCTTTTCCC------------------------------------------------
Am19_864                  CAGTCACAGCAACCACAACAACCTTTTCTC------------------------------------------------
Sb3_999                   CAGTTCCAGCAACCACAACAACCTTTTCCC------------------------------------------------
Sb2_981                   CAATCCCAGCAACCACAACAACCATTTCCC------------------------------------------------
Sb1_909                   CAATCACAACAACCACAACAACCTTTTCCC------------------------------------------------
Crithopsis_K1_948         CAGTTCCAGGAACCACAACAACCTTTTCCC------------------------------------------------
Crithopsis_K2_930         CAGTTCCAGGAACCACAACAACCTCTTCCC------------------------------------------------
Dasypyrum_V1_915          CAGTCCCAGCAACCACAACAACCTTTCCCA------------------------------------------------
Dasypyrum_V2_966          CAGTCCCAGCAACCACAACAACCTTTCCCC------------------------------------------------
Dasypyrum_V3_948          CAGTTCCAGCAACCACAACAACCTTTCCCA------------------------------------------------
Dasypyrum_V4_965          -AGTCCCAGCAACCACAACAACCTTTCCCC------------------------------------------------
Dasypyrum_V5_981          CAGTCCCAGCACCCACAACAACCTTTCCCC------------------------------------------------
Dasypyrum_V8_879          CAGTCCCAGCAACCACAACAACCTTTCCCA------------------------------------------------
Dasypyrum_V9_957          CAGTCCCAGCACCCACAACAACCTTTTCCC------------------------------------------------
Dasypyrum_V6_876          CAGTCCCAGCACCCACAACAACCTTTCCCC------------------------------------------------
Dasypyrum_V10_961         CAGTCCCAGCAACCACAACAACCTTTCCCC------------------------------------------------
Dasypyrum_V11_873         AGTCACAACAAACCACAACAACCTTTTCCC------------------------------------------------
Dasypyrum_V7_945          CAGTCCCAACAACCACAACAACCTTTCCCA------------------------------------------------
Sl1_897                   CAGTCCAAGCAACCACAACAACCTTTTCCC------------------------------------------------
Sl2_735                   ------CATCAACCACAACAACAATTTCCC------------------------------------------------
Sl3_957                   CAATCCCAGCAACCACAACAACCATTTCCC------------------------------------------------
Sl4_897                   CAGTCCCAGCAACCACAACAACCTTTTCCC------------------------------------------------
Sl5_909                   CAATCACAACAACCACAACAACCTTTTCCC------------------------------------------------
Lophopyrum_E1_909         CAGTCCCAGCAACCACAACAACCATTTCCC------------------------------------------------
Lophopyrum_E2_909         CAGTCACAGCAACCACAACAACCTTTTCCC------------------------------------------------
Lophopyrum_E3_909         CAGTCACAGCAACCACAGCAACCTTTTCCC------------------------------------------------
Lophopyrum_E4_864         CAGTCACAGCAACCACAACAACCTTTTCCC------------------------------------------------
Lophopyrum_E5_909         CAGTCACAGCAACCACAACAACCTTTTCCC------------------------------------------------
Lophopyrum_E6_894         CAGTCACAGCAATCACAACAACCTTTTCCC------------------------------------------------
Lophopyrum_E7_897         CAGTCCCAGCAACCACAACAACCATTTCCC------------------------------------------------
Lophopyrum_E8_897         CAGTCCCAGCAACCACAACAACCATTTCCC------------------------------------------------
Lophopyrum_E9_897         CAGTCCCAGCAACCACAACAACCATTTCCC------------------------------------------------
Lophopyrum_E10_942        CAGTCCCAGCAACCACAACAACCTTTTCCT------------------------------------------------
Lophopyrum_E11_897        CAGTCCCAGCAACCACAACAACCTTTTCCT------------------------------------------------
Lophopyrum_E12_933        CAGTCCCAGCAATCACAACAACAATTTCCC------------------------------------------------
Lophopyrum_E13_897        CAGTCCCAGCAACCACAACAACCCTTTCCT------------------------------------------------
Lophopyrum_E14_993        CAGTTCCAACAACCACAACAACCTTTTCCC------------------------------------------------
Am6_858                   CAGTCACAGCAACCACAACAACCTTTTCCC------------------------------------------------
Am7_858                   CAGTCACAGCAACCACAACAACCTTTTCCC------------------------------------------------
Am8_873                   CAGTCACAGCAACCACAACAACCTTTTCCC------------------------------------------------
Am9_858                   CAGTCACAGCAACCACAACTACCTTTTCCC------------------------------------------------
Am11_864                  CAGTCACAGCAACCACAACAACCTTTTCTC------------------------------------------------
Am12_909                  CAGTCACAGCAACCACAACAACCTTTTCTC------------------------------------------------
Am14_936                  CAGCCTCAACAACCCCAACAACCATTTCCTCAGTTACAG---------------------------------------
Am15_936                  CAGCCTCAACAACCCCAACAACCATTTCCTCAGTTACAG---------------------------------------
Am16_936                  CAGCCTCAACAACCCCTACAACCATTTCCTCAGTTACAG---------------------------------------
Am13_873                  CAGTCACAGCAACCACAACAACCTTTTCCC------------------------------------------------
Am17_864                  CAGTCACAGCAACCACAACTTCCTTTTCTC------------------------------------------------
Am10_789                  ---TCACAGCAACCACAACAACCTTTTCTC------------------------------------------------
Ss1_909                   CAGTCACAACAACCACAACAACCTTTTCCC------------------------------------------------
Ss2_720                   CAGTCACAACAACCACAACAACCTTTTCCC------------------------------------------------
Ss3_897                   CAGTCCAAGCAACCAAAACAACCTTTTCCC------------------------------------------------
Ssh1_960                  CAATCCCAGCAACCACAACAACCATTTCCC------------------------------------------------
Ssh2_762                  ---------CAACCACAACAACCATTTCCC------------------------------------------------
Ssh3_1020                 CAGTTCCAGCAACCACAACAACCTTTTCCC------------------------------------------------
Ssh4_896                  ---TCCAAGCAACCACAACAACCTTTTCTC------------------------------------------------
Ssh5_909                  CAATCACAACAACCACAACAACCTTTTCCC------------------------------------------------
S9_909                    CAGCCACAGCAACCACAACAACCTTTTCCC------------------------------------------------
S11_1089                  CAGTCCCAGCAACCACAACAACCATTTCCC------------------------------------------------
S10_1089                  CAGTCCCAGCAACCACAACAACCATTTCCC------------------------------------------------
D5_1047                   CAGTTCCAGCAACCACAACAACCTTTTCGC------------------------------------------------
D6_1044                   CAGTTCCAGCAACCACAACAACCTTTTCGC------------------------------------------------
D7_888                    CAGTCCCAGCAACCACAACAACCTTTTCCC------------------------------------------------
D8_909                    CAGTCACAGCAACCACAACAACCTTTTCCC------------------------------------------------
Au1_858                   CAGTCACAGCAACCACAACAACCTTTTCCC------------------------------------------------
Au2_837                   CAGTCACAGCAACCACAACAACCTTTTCCC------------------------------------------------
Au3_846                   CAGTCACAGCAACCACAACAACCTTTTCCC------------------------------------------------
Au5_903                   CAGTTACAGCAACCACAACAACCTTTACCC------------------------------------------------
Au4_753                   CAGTCACAGCAACCACAACAACCTTTTCCC------------------------------------------------
Secale_cereale_EU368041   CAGTCCCAACAGCCACAACAACCATTTCCCCAACCCCAACAACCTCAACAACCATTCCCCCAACCCCAACCCCAAACA
Secale_sylvestre_EF432546 CAGCCACAACAGCCACAACAACCATTTCCCCAACCCCAACAACCTCAAGAACCATTCCCCCAACTGCAACCA------
Secale_strictum_HQ266670  CAGTCCCAACAGCCACAACAACCATTTCCCCAACCCCAACAACCTCAACAACCATTCCCCCAACCCCAACCCCAAACA

Hordeum_chilense_AY338365 ---------------CAACCTCAACAACCACTAACACAACAACCATAT------------------------------
C1_909                    ---------------CAGCCCCAACAACAATTGCCGCAGCCCCAACAA------------------------------
C2_939                    ---------------CAGCCCCAACAACAATTCCCGCAGCCCCAGCAA------------------------------
C3_939                    ---------------CAGCCCCAACAACAATTCCCGCAGCCCCAGCAG------------------------------
C4_936                    ---------------CATCCCCAACAACAATTCCCGGAGCCCCAGCAA------------------------------
C5_939                    ---------------CATCCCCAACAACAATTCCCGGAGCCCCAGCAA------------------------------
C6_909                    ---------------CAGCCCCAACAACAATTCCCGCAGCCCCAACAA------------------------------
C7_909                    ---------------CAGCCCCAACAACAATTCCCGCAGCCCCAACAA------------------------------
C8_909                    ---------------CAGCCCCAACAACAATTCCCGCAGCCCCAACAA------------------------------
C9_909                    ---------------CAGCCCCAACAATAATTCCCGCAGCCCCAACAA------------------------------
C10_909                   ---------------CAGCCCCAACAACAATTCCCGCAGCCCCAACAA------------------------------
C11_909                   ---------------CAGCCCCAACAATAATTCCCGCAGCCCCAACAA------------------------------
C12_948                   ---------------CAGCCCCAACAACAATTCCCGCAGCCCCAGCAA------------------------------
M1_897                    ---------------CAGCCCCAACAACAATTCCCGCAGCCCCGACAA------------------------------
M2_897                    ---------------CAGCCCCAACAACAATTCCCGCAGCCCCGACAA------------------------------
M3_909                    ---------------CAGTCCCAACAACAATTCCCACAGCCCCAACAA------------------------------
M4_890                    ---------------CAGCCCCAACAACAATTCCCGCAGCCCCAACAA------------------------------
M5_887                    ---------------CAGCCCCAACAACAATTCCCGCAGCCCCAACAA------------------------------
T1_882                    ---------------CAGCCCCAACAACAATTCCCGCAGCCCCAACAA------------------------------
T2_882                    ---------------CAGCCCCAACAACAATTCCCGCAGCCCCAACAA------------------------------
T3_882                    ---------------CAGCCCCAACAACAATTCCCGCAGCCCCAACAA------------------------------
T4_897                    ---------------GAGCCCCAACAACAATTCCCGCAGCCCCAACAA------------------------------
T5_896                    ---------------CAGCCCCAACAACAATTCCCGCGGCCCCAACAA------------------------------
T6_897                    ---------------GAGCCCCAACAACAATTCCCGCAGCCCCAACAA------------------------------
T7_909                    ---------------CAGCCCCAACAACAATTCCCGCAGCCCCAACAA------------------------------
T8_909                    ---------------CAGCCCCAACAACAATTCCCGCAGCCCCAACAA------------------------------
S1_909                    ---------------CAGCCCCAACAACAATTCATGCAGCCCCAACAA------------------------------
S2_909                    ---------------CAGCCCCAACAACAATTCACGCAGTCCCAACAA------------------------------
S4_1080                   ---------------CAGCCCCAACAACAATTCCCACATCCCCAACAA------------------------------
S5_909                    ---------------CAGCCCCAACAACAATTCACGCAGCCCCAACAA------------------------------
S6_909                    ---------------CAGCCCCAACAACAATTCATGCAGCCCCAACAA------------------------------
S7_1089                   ---------------CAGCCCCAACAACAATTCCCACAGCCCCAACAA------------------------------
S8_873                    ---------------CAGCCACAACGACAATTCCTGCAGCCCCAACAA------------------------------
D1_897                    ---------------CAGCCCCAACAACAATTCCCGCAGCCCCAACAA------------------------------
D2_888                    ---------------CAGCCCCAACAACAATTCCCGCAGCCCCAACAA------------------------------
D3_894                    ---------------CAGCCCCAACAACAATTCCCGCAGCCCCAACAA------------------------------
D4_879                    ---------------CAGCCCCAACAACAATTGCCGCAGCCCCAACAA------------------------------
U9_928                    ---------------CAGCCCCAACAACAATTACCGCAGCCCCAACAA------------------------------
U10_928                   ---------------CAGCCCCAACAACAATTACCGCAGCCCCAACAA------------------------------
U1_921                    ---------------CATCCCCAACAACAATTCCCGCAGCCCCAACAA------------------------------
U2_921                    ---------------CAGCCCCAACAACAATTCCCGCAGCCCCAACAA------------------------------
U3_921                    ---------------CAGCCCCAACAACAATTCCCGCAGCCCCAACAA------------------------------
U4_900                    ---------------CAGCCCCAACAACAATTCCCGCAGCCCCAACAA------------------------------
U5_900                    ---------------CAGCCCCAACAACAATTCCCGCAGCCCCAACAA------------------------------
U6_909                    ---------------CAGCCCCAACAACAATTCCCGCAGCCCCAACAA------------------------------
U7_920                    ---------------CAGCCCCAACAACAATTCCCGCAGCCCCAACAA------------------------------
U8_873                    ---------------CAGCCCCAACAACAATTCCCGcAGCCCCAACAA------------------------------
N1_873                    ---------------CAGCCCCAACAA---------------------------------------------------
N2_906                    ---------------CAGACCCAACAA---------------------------------------------------
N3_924                    ---------------CAGCCCCAACAACAATTTCCCCAACCCCAACAA------------------------------
N4_924                    ---------------CAGCCCCAACAACAATTTCCCCAACCCCAACAA------------------------------
N5_885                    ---------------CAGCCCCAACAACAATTTCCGCAGCCACAACAA------------------------------
N6_885                    ---------------CAGCCCCAACAACAATTTCCGCAGCCACAACAA------------------------------
N7_909                    ---------------CAGCCCCAACAACAATTCCCGCAGCCCCAACAA------------------------------
Am1_873                   ---------------CAGCCCCAACAACAATTCCCGCAGCCCCAACAA------------------------------
Am2_873                   ---------------CAGCCCCAACAACAATTCCCGCAGCCCCAACAA------------------------------
Am3_870                   ---------------CAGCCCCAACAACAATTCCCGCAGCCCCAACAA------------------------------
Am4_759                   ---------------CAACCACAACAA---TTCCCGCAGCCCCAACAA------------------------------
Am5_939                   ---------------CAACCACAACAACCTTTACCCCAGCCCCAACAA------------------------------
Am18_858                  ---------------CAGCCCCAACAA---------------------------------------------------
Am19_864                  ---------------CAGCCCCAACAACAATTCCGGCAGCCCCAACAA------------------------------
Sb3_999                   ---------------CAGCCCCAACAACAATTCCCGCAGCCCCAACAA------------------------------
Sb2_981                   ---------------CAGCCCCAACAA---------------------------------------------------
Sb1_909                   ---------------CAGACCCAACAACAATTCCCGCAGCCCCAACAA------------------------------
Crithopsis_K1_948         ---------------CAACCCCAACAACAATTCTCGCAGCCCCAACAA------------------------------
Crithopsis_K2_930         ---------------CAGCCCCAACAACAATTCTCGCAGCCCCAACAA------------------------------
Dasypyrum_V1_915          ---------------CAGCCCCAACAA---------------------------------------------------
Dasypyrum_V2_966          ---------------CAGCCCCAACAACAATTCCCACAACCCCAACAA------------------------------
Dasypyrum_V3_948          ---------------CAGCCCCAACAA---------------------------------------------------
Dasypyrum_V4_965          ---------------CAGCCCCAACAACAATTCCCACAGCCCCAACAA------------------------------
Dasypyrum_V5_981          ---------------CAGCCCCAACAACAATTCCCGCAGCCCCAACAA------------------------------
Dasypyrum_V8_879          ---------------CAGCCCCAACAA---------------------------------------------------
Dasypyrum_V9_957          ---------------CAGCCCCAACAACAATTCCCGCAGCCCCAACAA------------------------------
Dasypyrum_V6_876          ---------------CAGCCCCAACAACAATTCCCGCAGCCCCAACAA------------------------------
Dasypyrum_V10_961         ---------------CAGCCCCAACAACAATTCCCACAACCCCAACAA------------------------------
Dasypyrum_V11_873         ---------------CAGCCCCAACAACAATTCCCGCAGCCCCAACAA------------------------------
Dasypyrum_V7_945          ---------------CAGTCCCAACAA---------------------------------------------------
Sl1_897                   ---------------CAGCCCCAACAACAATTCCCGCAGCCCCAACAA------------------------------
Sl2_735                   ---------------CAGCCTCAGCAA---------------------------------------------------
Sl3_957                   ---------------CAGCCCCAACAA---------------------------------------------------
Sl4_897                   ---------------CAGCCCCAACAACAATTCCCGCAGCCCCAACAA------------------------------
Sl5_909                   ---------------CAGACCCAACAACAATTCCCGCAGCCCCAACAA------------------------------
Lophopyrum_E1_909         ---------------CAGCCCCAACAACAATTCCTGCAGCCCCAACAA------------------------------
Lophopyrum_E2_909         ---------------CAGCCCCAACAACAATTCCCGCAGCCCCAACAA------------------------------
Lophopyrum_E3_909         ---------------CAGCCCCAACAACAATTCCCGCAGCCCCAACAA------------------------------
Lophopyrum_E4_864         ---------------CAGCCCCAACAACAATTCCCGCAGCCCCAACAA------------------------------
Lophopyrum_E5_909         ---------------CAGCCCCAACAACAATTCCCGCAGCCCCAACAA------------------------------
Lophopyrum_E6_894         ---------------CAGCCCCAACAACAATTCCTGCAGCCCCAACAA------------------------------
Lophopyrum_E7_897         ---------------CAGCCCCAACAACAATTCCTGCAGCCCCAACAA------------------------------
Lophopyrum_E8_897         ---------------CAGCCCCAACAACAATTCCTGCAGCCCCAACAA------------------------------
Lophopyrum_E9_897         ---------------CAGCCCCAACAACAATTCCTGCAGCCACAACAA------------------------------
Lophopyrum_E10_942        ---------------CAGCCCCAACAACAATTCCCGCAGCCCCAACAA------------------------------
Lophopyrum_E11_897        ---------------CAGCCCCAACAACAATCCCCGCAGCCCCAACAA------------------------------
Lophopyrum_E12_933        ---------------CAGCCCCAACAACAATTCCCGCAGCCCCAACAA------------------------------
Lophopyrum_E13_897        ---------------CAGCCCCAACAACAATTCCCGCAGCCCCAACAA------------------------------
Lophopyrum_E14_993        ---------------CAGCCCCAACAA---------------------------------------------------
Am6_858                   ---------------CAGCCCCAACAA---------------------------------------------------
Am7_858                   ---------------CAGCCCCAACAA---------------------------------------------------
Am8_873                   ---------------CAGCCCCAACAACAATTCCCGCAGCCCCAACAA------------------------------
Am9_858                   ---------------CAGCCCCAACAA---------------------------------------------------
Am11_864                  ---------------CAGCCCCAACAACAATTCCCGCAGCCCCAACAA------------------------------
Am12_909                  ---------------CAGCCCCAACAACAATTCCCGCAGCCCCAACAA------------------------------
Am14_936                  ---------------CAACCACAACAACCTTTAGCCCAGCCCCAACAA------------------------------
Am15_936                  ---------------CAACCACAACAACCTTTAGCCCAGCCCCAACAA------------------------------
Am16_936                  ---------------CAACCACAACAACCTTTAGCCCAGCCCCAACAA------------------------------
Am13_873                  ---------------CAGCCCCAACAACAATTCCCGCAGCCCCAACAA------------------------------
Am17_864                  ---------------CAGCCCCAACAACAATTCCCGCAGCCCCAACAA------------------------------
Am10_789                  ---------------CAGCCCCAACAACAATTCCCGCAGCCCCAACAA------------------------------
Ss1_909                   ---------------CAGCCCCAACAACAATTTCCGCAGCCCCAACAA------------------------------
Ss2_720                   ---------------CAGCCCCAACAACAATTTCCGCAGCCCCAACAA------------------------------
Ss3_897                   ---------------CAGCCCCAACAACAATTCCCGCAGCCCCAACAA------------------------------
Ssh1_960                  ---------------CAGCCCCAACAA---------------------------------------------------
Ssh2_762                  ---------------CAGCCCCAACAA---------------------------------------------------
Ssh3_1020                 ---------------CAGCCCCAACAACAATTCCCGCAGCCCCAACAA------------------------------
Ssh4_896                  ---------------CAGCCCCAACAACAATTCCCACAGCCCCAACAA------------------------------
Ssh5_909                  ---------------CAGACCCAACAACAATTCCCGCAGCCCCAACAA------------------------------
S9_909                    ---------------CAGCCCCAACAACAATTCACGCAGCCCCAACAA------------------------------
S11_1089                  ---------------CAGCCCCAACAACAATTCCCACAGCCCCAACAA------------------------------
S10_1089                  ---------------CAGCCCCAACAACAATTCCCACAGCCCCAACAA------------------------------
D5_1047                   ---------------CAGCCCCAACAACAACTCCCGCAGCCCCAACAA------------------------------
D6_1044                   ---------------CAGCCCCAACAACAACTCCCGCAGCCCCAACAA------------------------------
D7_888                    ---------------CAGCCCCAACAACAATTCCCGCAACCCCAACAA------------------------------
D8_909                    ---------------CAGCCCCAACAACAATTCCTGCAGCCCCAACAA------------------------------
Au1_858                   ---------------CAGCCCCAACAA---------------------------------------------------
Au2_837                   ---------------CAGCCCCAACAA---------------------------------------------------
Au3_846                   ---------------CAGCCCCAACAACAATTCCCGCAGCCCCAACAA------------------------------
Au5_903                   ---------------CAGCCCCAACAA---------------------------------------------------
Au4_753                   ---------------CAGCCCCAACAA---------------------------------------------------
Secale_cereale_EU368041   CAACAATCAATTCCCCAACCGCAACAACCATTTCCCCAACCCCAACAACCATTTCCCCAGTCCCAAGAACAATTCCCC
Secale_sylvestre_EF432546 CAACAATCAATTCCCCAACCGCAACAACCATTTCCCCAACCCCAACAACCATTTCCCCAGGCCCAACAACCATTCCCC
Secale_strictum_HQ266670  CAACAATCAATTCCCCAACCGCAACAACCATTTCCCCAACCCCAACAACCATTTCCCCAGTCCCAAGAACAATTCCCC

Hordeum_chilense_AY338365 ------------CCGCAAGAGCAACCATTGTCACAACAACAACCTTCTGTAGAGGAA------CAACAACAGTTGAAC
C1_909                    ------------CCGCAACAATCATTCCCCCAGCAACAACAACCGTTGATTCAGCTATCTCTACAACAACAGATGAAC
C2_939                    ------------CCCCAACAGTCAATCCCCCAGCAACAACAACCGTTGATTCAGTCATCTCTACAACAACAGATGAAC
C3_939                    ------------CCCCAACAGTCAATCCCCCAGCAACAACAACCGTTGATTCAGTCATCTCTACAACAACAGATGAAC
C4_936                    ------------CCCCAACAGTCAATCCCCCAGCAACAACAACTGTTGATTCAGTCATCTCTACAACAACAGATGAAC
C5_939                    ------------CCCCAACAGTCAATCCCCCAGCAACAACAACTGTTGATTCAGTCATCTCTACAACAACAGATGAAC
C6_909                    ------------CCCCAACAATCAATCCCCCAGGAACAACAACCGTTGATTCAGTCATCTCTACAACAACAGATGAAC
C7_909                    ------------CCCCAACAATCAATCCCCCAGGAACAACAACCGTTGATTCAGTCATCTCTACAACAACAGATGAAC
C8_909                    ------------CCCCAACAATCAATCCCCCAGGAACAACAACCGTTGATTCAGTCATCCCTACAACAACAGATGAAC
C9_909                    ------------CCCCAACAATCAATCCCCTAGCAACAACAACTGTTGGTTGAGTTATCTCTACAACAACAGATGAAC
C10_909                   ------------CCCCAACAATCAATCCCCCAGGAACAACAACCGTTGATTCAGTCATCTCTACAACAACAGATGAAC
C11_909                   ------------CCCCAATAATCAATCCCCTAGCAACAACAACTGTTGGTTGAGTTATCTCTACAACAACAGATGAAC
C12_948                   ------------CCCCAACAGTCAATCCCCCAGCAACAACAACCGTTGATTCAGTCATCTCTACAACAACAGATGAAC
M1_897                    ------------CCGCAACAATCATTCCCCCAGCAACAACAACCGTTGATTCAGCCATATCTACAACAACAGATGAAC
M2_897                    ------------CCGCAACAATCATTCCCCCAGCAACAACAACCGTTGATTCAGCCATATCTACAACGACAGATGAAC
M3_909                    ------------CCGCAACAATCATTCCCCCAACAACAACAACCGTTGATTGAGCTATCTCTACAACAACAGATGAAC
M4_890                    ------------CCGCAACAATCATTCCCCCAGCAACAACCACCGTTCATTCAGCCATCTCTACAACAACAGTTGAAC
M5_887                    ------------CCGCAACAATCATTCCCCCAGCAACAACCACCGTTCATTCAGCCATCTCTACAACAACGGTTGAAC
T1_882                    ------------CCACAACAATCATTCCCCCAACAACAACCATCATTGATTCAACAATCTCTACAACAACAGTTGAAC
T2_882                    ------------CCACAACAATCATTCCCCCAACAACAACCATCGTTGATTCAACAATCTCTACAACAACAGTTGAAC
T3_882                    ------------CCACAACAATCATTCCCCCAACAACAACCATCGTTGATTCAACAATCTCTACAACAACAGTTGAAC
T4_897                    ------------CGGCAACAATCATTACCCCAACAACAACCATCGTTGATTCAACAATCTCTACAACAACAGTTGAAC
T5_896                    ------------CCACAACAATCATTCCCCCAACAACAACCATCATTGATTCAACAATCTCTACAACAACAGTTGAAC
T6_897                    ------------CGGCAACAATCATTACCCCAACAACAACCATCGTTGATTCAACAATCTCTACAACAACAGTTGAAC
T7_909                    ------------CCGCAACAATCATTCCCCCAGCAACAACAACCGTTGATTCAGCTATCTCTACAACAACAGATGAAC
T8_909                    ------------CCGCAACAATCATTCCCCCAGCAACAACAACCGTTGATTCAGCTATCTCTACAACAACAGATGAAC
S1_909                    ------------CTGCAACAATCATCCCCCCAACAACAACAACTGTTGATTCAACTATCTCTCCAACAACAGATGAAC
S2_909                    ------------CCGCAACAATCATCCCCCCAGCAACAACAACTGTTGATTCAGCTATCTCTCCAACAACAGATGAAC
S4_1080                   ------------CCGCAACAATCATTCCCCCAGCAACAACGACCGTTCATTCAGCCATCTCTACAACAACGGTTGAAC
S5_909                    ------------CTGCAACAATCATCCCCCCAACAACAACAACTGTTGATTCAACTATCTCTCCAACAACAGATGAAC
S6_909                    ------------TCGCAACAATCATCCCCCCAGCAACAACAACTGTTGATTCAGCTATCTCTCCAACAACAGATGAAC
S7_1089                   ------------CCGCAACAATCATTCCCCCAGCAACAACGACCGTTCATTCAGCCATCTCTACAACAACGGTTGAAC
S8_873                    ------------CAGCAACAATCATTCCCCCAACAACAACCATTGTTGATTCAACAATCTTTACAACAACAGTTGAAC
D1_897                    ------------CCACAACAATCATTCCCCCAACAACAACCATCGTTGATTCAACAATCTCTACAACAACAGTTGAAC
D2_888                    ------------CCGCAACAATCATTCCCCCAACAACAACCACCGTTCATTCAGCCATCTCTACAACAACAGGTGAAC
D3_894                    ------------CCACAACAATCATTCCCCCAACAACAACCATCGTTGATTCAACAATCTCTACAACAACAGTTGAAC
D4_879                    ------------CCGCAACAATCATTCCCCCAACAACAACGGCCATTCATTCAACCATCTCTACAACAACAGTTGAAC
U9_928                    ------------CCGCAACAATCATTCCCCCAACAACATCCATCTTTCATTCAGCCATCTCTACAACAGGAGTTGAAC
U10_928                   ------------CCGCAACAATCATTCCCCCAACAACATCCATCTTTCATTCAGCCATCTCTACAACAAGAGTTGAAC
U1_921                    ------------CCGCAACAATCATTCCCCCAGGAACAACAACTGTTGATCCAGCTATCTCTACAACAACAGATGAAC
U2_921                    ------------CCACAACAATCATTGCCCCAACAACAACAACTGATGATTCAGTCATTTCTACAACAACAGATGAAC
U3_921                    ------------CCACAACAATCATTGCCCCAACAACAACAACCGATGATTCAGTCATTTCTAAAACAACAGATGAAC
U4_900                    ------------CCACAACAATCATTGCCCCAACAACAACAACTGATGATTCAGTCATTTCTACAACAACAGATGAAC
U5_900                    ------------CCACAACAATCATTGCCCCAACAACAACAACTGATGATTCAGTCATTTCTACAACAACAGATGAAC
U6_909                    ------------CCGCAACAATCATTGCCCCAGCAACAACAACCGTTGATTCAGCTATCTCTACAACAACAGATGAAC
U7_920                    ------------CCACAACAATCATTGCCCCAACAACAACAACCGATGATTCAGTCATTTCTATAACAACAGATGAAC
U8_873                    ------------CCACAACAATCATTGCCCCAACAACAA---CCGATGATTCAGTCATTTCTATAACAACAGATGAAC
N1_873                    ------------CGGCAACAATCACTCCCCCAGCAACAACAACCGTTGATTCAGCCATATCTACAACAACAGATGAAC
N2_906                    ------------CCGCAACAATCATTACCCCAGCAACAACAACCGTTGATTCAGCCATATCTACAACAACAGATGAAC
N3_924                    ------------CCACAACAATCATTACCCCAACAACAACAACCGATGATTCAACCATTTCTACAACAACAGCTGAAC
N4_924                    ------------CCACAACAATCATTACCCCAACAACAACAACCGATGATTCAACCATTTCTACAACAACAGCTGAAC
N5_885                    ------------CCACAACAATCATTCCCCCAACAACAACAACCGATGATTCAACCATTTCTACAACAACAGATGAAC
N6_885                    ------------CCACAACAATCATTCCCCCAACAACAACAACCGATGATTCAACCATTTCTACAACAACAGATGAAC
N7_909                    ------------CCGCAACAATCATTCCCCCAGCAACAACAACCATTGATTCAGCTATCTCTACAACAACAGATGAAC
Am1_873                   ------------CCGCAACAATCATTCCCCCAGCAACAACCACCGTTGATCCAGCCATATCTACAACAACAGATGAAC
Am2_873                   ------------CCGCAACAATCATTCCCCCAGCAACAACCACCGTTGATCCAGCCATATCTACAACAACAGATGAAC
Am3_870                   ------------CCGCAACAATCATTCCCCCAGCAACAACCACCGTTGATCCAGCCATATCTACAACAACAGATGAAC
Am4_759                   ------------CCGCAACAATCATTCCCCCAGCAACAACCACCGTTGATCCAGCCATATCTACAACAACAGATGAAC
Am5_939                   ------------CCGCAACAACCATTCCCCCAGCAACAACAACCATTGATTCAGCCATACCTACAGCAACAGATGAAC
Am18_858                  ------------CCGCAACAATCATTCCCCCAGCAACAACAACCGTTGATTCAGCCATATCTACAACAACAGATGAAC
Am19_864                  ------------CCGCAACAATCATTCCCCCAGCAACAACAACCGTTGATTCAGCCATATCTACAACAACAGATGAAC
Sb3_999                   ------------CCGCAACAATCATTCCCCCGGCAACAACGACCGTTCATTCAGCCATCTCTACAACAACGGTTAAAC
Sb2_981                   ------------CCGCAACAATCATTCCCCCAGCAACAACCACCGTTCATTCAGCCATCTCTACAACAACAACTGAAC
Sb1_909                   ------------CCGCAACAATCATTCCCCCAGCAACAACAACCGTTGATTCAGCTATCTCTACAACAACAGATGAAC
Crithopsis_K1_948         ------------CCGCAACAATCATTTCCCCAGCAACAACGACCGTTCATTCAGCCATCTCTACAACAACGGTTGAAC
Crithopsis_K2_930         ------------CCGCAACAATCATTTCCCCAGCAACAACGACCGTTCATTCAGCCATCTCTACAACAACGGTTGAAC
Dasypyrum_V1_915          ------------CCACAACAATCAGTCCCCCAGCAACAACTACCGTTGATTCAGCCATCTCTACAACAACAGTTGAAC
Dasypyrum_V2_966          ------------CCACAACAATCAGTCCCCCAGCAACAACTACCGTTGATTCAACCATCTCTACAACAACAGTTGAAC
Dasypyrum_V3_948          ------------CCACAACAATCAGTCCCCCAGCAACAACTACCGTTGATTCAGCCATCTCTACAACAACAGTTGAAC
Dasypyrum_V4_965          ------------CCACAACAATCAGTCCCCCAGCAACAACTACCATTGATTCAACCATCTCTACAACAACAGTTGAAC
Dasypyrum_V5_981          ------------CCACAACAATCATTCCCCCAGCAACAACCACAGTTGATTCAGCCATCTCTACAACAACAGTTGAAC
Dasypyrum_V8_879          ------------CCACAACAATCAGTCCCCCAGCAACAACTACCGTTGATTCAGCCATCTCTACAACAACAGTTGAAC
Dasypyrum_V9_957          ------------CCACAACAATCATTCCCCTAGCAACAACCACAGTTGATTCAGCCATCTCTACAACAACAGTTGAAC
Dasypyrum_V6_876          ------------CCACAACAATCATTCCCCCAGCAACAACCACAGTTGATTCAGCCATCTCTACAACAACAGTTGAAC
Dasypyrum_V10_961         ------------CCACAACAATCATTCCCCCAGCAACAACCACCATTAATTCAGCCATCTCTACAACAACAGTTGAAC
Dasypyrum_V11_873         ------------AAGCAACAATCATTCCCTCAGCAACAACAACCGTTGATTCAGCCATATCTACAACAACAGATGAAC
Dasypyrum_V7_945          ------------CCACAACAATCAGTACCCCAGCAACAACTACCGTTGATTCAGCCATCTCTACAACAACATTTGAAC
Sl1_897                   ------------CCGCAACAATCATTCCCCCAACAACAACCATCGTTGATTCAACAATCTCTACAACAACAGTTGAAC
Sl2_735                   ------------CCACAACAATCATTCCCCCAACAACAACCATCGTTGATTCAACAATCTCTACAACAACAGTTGAAC
Sl3_957                   ------------CCGCAAAAATCATTTCCCCAGCAACAACCACCGTTCATTCAACCATCTCTACAACAACAGCTGAAC
Sl4_897                   ------------CCACAACAATCATTCCCCCAACAACAACCATCGTTGATTCAACAATCTCTACAACAACAGTTGAAC
Sl5_909                   ------------CCGCAACAATCATTCCCCCAGCAACAACAACCGTTGATTCAGCTATCTCTACAACAACAGATGAAC
Lophopyrum_E1_909         ------------CCACAACAATCATTCCCCCAGCAACAACAACCGTTGATTCAGCTATCTCTACAACAACAGATGAAC
Lophopyrum_E2_909         ------------CCGCAACAATCATTCCCCCAGCAACAACAACCGTTGATTCAGCTATCTCTACAACAACAGATGAAC
Lophopyrum_E3_909         ------------CCGCAACAATCATTCCCCCAGCAACAACAACCGTTGATTCAGCTATCTCTACAACAACAGATGAAC
Lophopyrum_E4_864         ------------CCGCAACAATCATTCCCCCAGCAACAACAACCGTTGATTCAGCTATCTCTACAACAACAGATGAAC
Lophopyrum_E5_909         ------------CCGCAACAATCATTCCACCAGCAACAACAACCGTTGATTCAGCTATCTCTACAACAACAGATGAAC
Lophopyrum_E6_894         ------------CCGCAACAATCATTCCCCCAGCAACAACAACCGTTGATTCAGCTATCTCTACAACAACAGATGAAC
Lophopyrum_E7_897         ------------CCACAACAATCATTCCCCCAGCAACAACCACCGTTCATTCAGCCATCTCTACAACAACAGCTGAAC
Lophopyrum_E8_897         ------------CCACAACAATCATTCCCCCAGCAACAACCACCGTTCATTCAGCCATCTCTACAACAACAGCTGAAC
Lophopyrum_E9_897         ------------CCACAACAATCATTCCCCCAGCAACAACCACCGTTCATTCAGCCATCTCTACAACAACAGCTGAAC
Lophopyrum_E10_942        ------------CCGCAGCAATCATTCCCCCAACAACAACCATCGTTGATTCAACAATCTCTACAACAACAGTTGAAC
Lophopyrum_E11_897        ------------CCGCAGCAATCATTCCCCCAACAACAACCATCGTTGATTCAACAATCTCTACAACAACAGTTGAAC
Lophopyrum_E12_933        ------------CCGCAACAATCATTCCCCCAGCAACAACCACCGTTCATTCAGCCATCTCTACAACAACAGTTGAAC
Lophopyrum_E13_897        ------------CCGCTGCAATCATTCCCCCAACAACAACCATCGTTGATTCAACAATCTCTACAACAACAGTTGAAC
Lophopyrum_E14_993        ------------CCGCAACAATCATTCCCCCAACAACAACGGCCATTCATTCAGCCATCTCTACAACAACAGTTGAAC
Am6_858                   ------------CCGCAACAATCATTCCCCCAGCAACAACAACCATTGATTCAGCCATATCTACAACAACGGATGAAC
Am7_858                   ------------CCACAACAATCATTCCCCCAGCAACAACAACCGTTGATTCAGCCATATCTACAACAACAGATGAAC
Am8_873                   ------------CCGCAACAATCATTCCCCCAGCAACAACAACCGTTGATCCAGCCATATCTACAACAACAGATGAAC
Am9_858                   ------------CCGCGACAATCATCCCCCCAGCAACAACAACCGTTGATTCAGCCATATCTACAACAACAGATGAAC
Am11_864                  ------------CCGCAACAATCATCCCCCCAGCAACAACAACCGTTGATTCAGCCATATCTACAACAACAGATGAAC
Am12_909                  ------------CCGCAACAATCATCCCCCCAGCAACAACAACCGTTGATTCAGCCATATCTACAACAACAGATGAAC
Am14_936                  ------------CCGCAACAACCATTCCCCCAGCAACAACAACCATTGATTCAGCCATACCTACAGCAACAGATGAAC
Am15_936                  ------------CCGCAACAACCATTCCCCCAGCAACAACAACCATTGATTCAGCCATACCTACAGCAACAGATGAAC
Am16_936                  ------------CCGCAACAACCATTCCCCCAGCAACAACAACCATTGATTCAGCCATACCTACAGCAACAGACGAAC
Am13_873                  ------------CCGCAACAATCATTCCCCCAGCAACAACAACCGTTGATCCAGCCATATCTACAACAACAGATGAAC
Am17_864                  ------------CCGCAACAATCATCCCCCCAGCAACAACAACCGTTGATTCATCCATATCTACAACAACAGATGAAC
Am10_789                  ------------CCGCAACAATCATCCCCCCAGCAACAACAACCGTTGATTCAGCCATATCTACAACAACAGATGAAC
Ss1_909                   ------------CCACAACATTCATTCCCCCAACAACAACAACCGGTGATTCAGTCATTTCTACAACAACAGATGAAC
Ss2_720                   ------------CCACAACATTCATTCCCCCAACAACAACAACCGGTGATTCAGTCATTTCTACAACAACAGATGAAC
Ss3_897                   ------------CCGCAACAATCATTCCCCCAACAACAACCATCGTTGATTCAACAATCTCTACAACAACAGTTGAAC
Ssh1_960                  ------------CCGCAACAATCATTCCCCCAGCAACAACCACCGTTCATTCAGCCATCTCTACAACAACAGCTGAAC
Ssh2_762                  ------------CCGCAACAATCATTCCCCCAGCAACAACCACCGTTCATTCAGCCATCTCTACAACAACAGCTGAAC
Ssh3_1020                 ------------CCGCAACAATCATTCCCCCAGCAACAACGACCGTTCATTCAGCCATCTCTACAACAACGGTTAAAC
Ssh4_896                  ------------CCACAACAATCATTCCCCCAACAACAACCATCGTTGATTCAACAATCTCTACAACAACAGTTGAAC
Ssh5_909                  ------------CCGCAACAATCATTCCCCCAGCAACAACAACCGTTGACTCAGCTATCTCTACAACAACAGATGAAC
S9_909                    ------------CTGCAACAATCATCCCCCCAGCAACAACAACTGTTGATTCAACTATCTCTCCAACAACAGATGAAC
S11_1089                  ------------CCGCAACAATCATTCCCCCAGCAACAACGACCGTTCATTCAGCCATCTCTACAACAACGGTTGAAC
S10_1089                  ------------CCGCAACAATCATTCCCCCAGCAACAACGACCGTTCATTCAACCATCTCTACAACAACGGTTGAAC
D5_1047                   ------------CCGCAACAATCATTCCCCCAGCAACAACGACCATTCATTCAGCCATCTCTACAACAACGGTTGAAC
D6_1044                   ------------CCGCAACAATCATTCCCCCAGCAACAACGACCATTCATTCAGCCATCTCTACAACAACGGTTGAAC
D7_888                    ------------CCACAACAATCATTCCCCCAACAACAACCATCGTTGATTCAACAATCTCTACAACAACAGTTGAAC
D8_909                    ------------CCGCAACAATCATCCCCCCAGCAACAACAACCGTTGATTCAGCTATCTCTACAACAACAGATGAAC
Au1_858                   ------------CCGCAACAATCATTCCCCCAGCAACAACAACCGTTGATTCAGCCATATCTACAACAACAGATGAAC
Au2_837                   ------------CCGCAACAATCATTCCCCCAGCAACAACAACCGTTGATTCAGCCATATCTACAACAACAGATGAAC
Au3_846                   ------------CCGCAACAATCATTCCCCCAGCAGCAACAACCGTTGATTCAGCCATATCTACAACAACAGATGAAC
Au5_903                   ------------CCGCAACAACCATTCCCCCAACAACAACAACCATTGATTCAGCCATACCTACAACAACAGATGAAC
Au4_753                   ------------CCGCAACAATCATTCCCCCAGCAACAACAACCGTTGATTCAGCCATATCTACAACAACAGATGAAC
Secale_cereale_EU368041   CAGGTCCATCAACCACAACAACCATCCCCCCAGCAACAACAACCGTCGATTCAGCTATCTCTACAACAACAGTTGAAC
Secale_sylvestre_EF432546 CAGGTCCATCAACCACAACAACCATCCCCCCAACAACAACAACCGTCGGTTCAGCTATCTCTACAACAACAGTTGAAC
Secale_strictum_HQ266670  CAGGTCCATCAACCACAACAACCATCCCCCCAGCAACAACAACCGTCGATTCAGCTATCTCTACAACAACAATTGAAC

Hordeum_chilense_AY338365 GTGTGCAAGGAGTTCCTCCTGCAGCAGTGCAACCCGAACGAGAAGGTATCGTCACTCCAGTCAGTGATCCCTTTCCTT
C1_909                    CCCTGCAAGAATTTCCTCTTGCAGCAATGCAACCCTGTGTCATTGGTGTCATCCCTCATGTCAATGATC---------
C2_939                    CCATGCAAGAATTTCCTCTTGCAGCAATGCAACCCTGTGTCGTTGGTGTCATCCCTTGTGTCATTGATC---------
C3_939                    CCATGCAAGAATTTCCTCTTGCAGCAATGCAACCCTGTGTCGTTGGTGTCATCCCTTGTGTCATTGATC---------
C4_936                    CCATGCAAGAATTTCCTCTTGCAGCAATGCAACCCTGTGTCATTGGTGTCATCCCTTGTGTCCTTGATC---------
C5_939                    CCATGCAAGAATTTCCTCTTGCAGCAATGCAACCCTGTGTCATTGGTGTCATCCCTTGTGTCCTTGATC---------
C6_909                    CCATGCGAGAATTTCCTCTTGCAGCAATGCAACCCTGTGTCGTTGGTGTCATCCCTTATGTCATTGATC---------
C7_909                    CCATGCAAGAATTTCCTCTTGCAGCAATGCAACCCTGTGTCGTTGGTGTCATCCCTTGTGTCATTGATC---------
C8_909                    CCATGCAAGAATTTCCTCTTGCAGCAATGCAACCCTGTGTCGTTGGTGTCATCCCTTATGTCATTGATC---------
C9_909                    CCATGCAGGAATTTCCTCTTGCAGCAATGCAACCCAGTGTCGTTGGTGTCATCCCTTGTGTCATTGATC---------
C10_909                   CCATGCAAGAATTTCCTCTTGCAGCAATGCAACCCAGTGTCGTTGGTGTCATCCCTTATGTCATTGATC---------
C11_909                   CCATGCAAGAATTTCCTCTTGCAGCAATGCAACCCAGTGTCGTTGGTGTCATCCCTTGTGTCATTGATC---------
C12_948                   CCATGCAAGAATTTCCTCTTGCAGCAATGCAACCCTGTGTCGTTGGTGTCATCCCTTGTGTCATTGATC---------
M1_897                    CCCTGCAAGAATTACCTCTTGCAGCAATGCAACCCTGTGTCATTGGTGTCATCCCTCGTGTCAATTATC---------
M2_897                    CCCTGCAAGAATTACCTCTTGCAGCAATGCAACCCTGTGTCATTGGTGTCATCCCTCGTGTCAATTATC---------
M3_909                    CCCTGCAAGAATTTCCTGTTGCAGCAATGCAACCCTGTGTCATTGGTGTCATCCATCATGTCAATGATC---------
M4_890                    CCATGCAAGAATTTCCTTTTGCAGCAATGCAAACCTGTGTCATTGGTGTCATCCCTCTGGTCAATGATC---------
M5_887                    CCATGCAAGAATTTCCTTTTGCAGCAATGCAAACCTGTGTCATTGGTGTCATCCCTCTGGTCAATGATC---------
T1_882                    CCATGCAAGAATTTCCTCTTGCAACAATGCAAACCTGTGTCCTTGGTGTCATCCCTCTGGTCAATCATT---------
T2_882                    CCATGCAAGAATTTCCTCTTGCAACAATGCAAACCTGTGTCCTTGGTGTCATCCCTCTGGTCAATGATT---------
T3_882                    CCATGCAAGAATTTCCTCTTGCAACAATGCAAACCTGTGTCCTTGGTGTCATCCCTCTGGTCAATGATT---------
T4_897                    CAGTGCAAGAATTTCCTCTTGCAACAATGCAAACCTGTGTCCTTGGTGTCATCCCTCTGGTCAATGATC---------
T5_896                    CCATGCAGGAATTTCCTCTTGCAACAATGCAACC-TGTGTCCTTGGTGTCATCCCTCTGGTCAATGATC---------
T6_897                    CAGTGCAAGAATTTCCTCTTGCAACAATGCAAACCTGTGTCCTTGGTGTCATCCCTCTGGTCAATGATC---------
T7_909                    CCCTGCAAGAATTTCCTCTTGCAGCAATGCAACCCTGTGTCATTGGTGTCATCCCTCATGTCAATGATC---------
T8_909                    CCCTGCAAGAATTTCCTCTTGCAGCAATGCAACCCTGTGTCATTGGTGTCATCCCTCATGTCAATGATC---------
S1_909                    CCCTGCAAGAATTTCCTCTTGCAGCAATGCAACCCTGTGTCACTGTTGTCATCCCTCATGTCAATGATC---------
S2_909                    CCCTGCAAAAATTTCCTCTTGGAGCAATGCAACCCTGTGTCATTGGTGTCATCCCTCATGTCAATGATC---------
S4_1080                   CCATGCAAGAATATCCTCTTGCAACAATGCAAACCTGCGTCATTGGTGTCATCCCTCTGGTCGATAATC---------
S5_909                    CCCTGCAAGAATTTCCTCTTGCAGCAATGCAACCCTGTGTCACTGTTGTCATCCCTCATGTCAATGATC---------
S6_909                    CCCTGCAAGAATTTCCTCTTGCAGCAATGCAACCCGGTGTCATTGGTGTCATCCCTCATGTCAATGATC---------
S7_1089                   CCATGCAAGAATATCCTCTTGCAACAATGCAAACCTGCGTCATTGGTGTCATCCCTCTGGTCGATAATC---------
S8_873                    CCATGCAAGAATTTCCTCTTGCAGCAATGCAAACCTGTGTCCTTGATGTCATCCCTCTGGTCAATGATC---------
D1_897                    CCATGCAAGAATTTCCTCTTGCAACAATGCAAACATGTGTCCTTGGTGTCATCCCTCTGGTCAATGATC---------
D2_888                    CCATGCAAGAATTTCCTCTTGCAGCAATGCAAACCTGTGTCACTGGTGTCATCCCTCTGGTCAATGATC---------
D3_894                    CCATGCAAGAATTTCCTCTTGCAACAATGCAAACATGTGTCCTTGGTGTCATCCCTCTGGTCAATGATC---------
D4_879                    CCATGCAAGAATATCCTCTTGCAACAATGCAAACCTGCGTCATTGGTGTCATCCCTCTGGTCAATAATC---------
U9_928                    CCATGCAAGGATTTCCTCTTGCAGCAATGCAAACATGTGTCATTGGTGTCATCTCTCTGGTCATTGATC---------
U10_928                   CCATGCAAGGATTTCCTCTTGCAGCAATGCAAACATGTGTCATTGGTGTCATCTCTCTGGTCATTGATC---------
U1_921                    CCCTGCAAGAATTTCCTCTTGCAGCAATGCAACCCTGTGTCATTGGTGTCATCTCTCGTGTCAATAATC---------
U2_921                    CCCTGCAAGAATTCCCTCTTGCAGCAATGCAACCCTGTGTCATTGGTGTCATCTCTCGTGTCAATAATC---------
U3_921                    CCCTGCAAGAATTTCCTCTTGCAGCAATGCAACCCTGTGTCATTGGTGTCATCTCTCGTGTCAATAATC---------
U4_900                    CCCTGCAAGAATTCCCTCTTGCAGCAATGCAACCCTGTGTCATTGGTGTCATCTCTCGTGTCAATAATC---------
U5_900                    CCCTGCAAGAATTTCCTCTTGCAGCAATGCAACGCTGTGTCATTGGTGTCATCTCTCGTGTCAATAATC---------
U6_909                    CCCTGCAAGAATTTCCTCTTGCAGCAATGCAACCCCGTGTCATTGGTGTCATCCCTCATGTCAATGATC---------
U7_920                    CCCTGCAAGAATTTCCTCTTGCAGCAATGCAACCCTGTGTCATTGGTGTCATCTCTCGTGTCAATAATC---------
U8_873                    CCCTGCAAGAATTTCCTCTTGCAGCAATGCAACCCTGTGTCATTGGTGTCATCTCTCGTGTCAATAATC---------
N1_873                    CCATGCAAGAATTACCTCTTGCAGCAATGCAACCCTGTGTCATTGGTGTCATCCCTCGTGTCAGTTATC---------
N2_906                    CCCTGCAAGAATTACCTCTTGCAGCAATGCAACCCTGTGTCATTGGTGTCATCCCTCGTGTCAGTTATC---------
N3_924                    CCCTGCAAGAATTTCCTCTTGCAACAATGCAACCCTGTGTCATTGGTGTCATCTCTCGTGTCAATTATC---------
N4_924                    CCCTGCAAGAATTTCCTCTTGCAACAATGCAACCCTGTGTCATTGGTGTCATCTCTCGTGTCAATTATC---------
N5_885                    CCCTGCAAGAATTTCCTCTTGCAACAATGCAACCCTGTGTCATTGGTGTCATCTCTCGTGTCAATGATC---------
N6_885                    CCCTGCAAGAATTTCCTCTTGCAACAATGCAACCCTGTGTCATTGGTGTCATCTCTCGTGTCAATGATC---------
N7_909                    CCTTGCAAGAATTTCCTCTTGCAGCAATGCAACCCTGTGTCATTGGTGTCATCCCTCATGTCAATCATC---------
Am1_873                   CCCTGCAAGAATTACCTCTTGCAGCAATGCAACCCCGTGTCATTAGTGTCGTCCCTCGTGTCAATGATC---------
Am2_873                   CCCTGCAAGAATTACCTCTTGCAGCAATGCAACCCCGTGTCATTAGTGTCGTCCCTCGTGTCAATGATC---------
Am3_870                   CCCTGCAAGAATTACCTCTTGCAGCAATGCAACCCCGTGTCATTAGTGTCGTCCCTCGTGTCAATGATC---------
Am4_759                   CCCTGCAAGAATTACCTCTTGCAGCAATGCAACCCCGTGTCATTAGTGTCGTCCCTCGTGTCAATGATC---------
Am5_939                   CCCTGCAAGAATTACCTCTTGCAGCAATGCAACCCTGTGTCATTGGTGTCATCCCTCGTGTCAATGATC---------
Am18_858                  CCTTGCAAGAATTACCTCTTGCAGCAATGCAACCCTGTGTCATTGGTGTCATCCCTCGTGTCAATGATC---------
Am19_864                  CCCTGCAAGAATTACCTCTTGCAGCAATGCAACCCCGTGTCATTAGTGTCGTCCCTCGTGTCAATGATC---------
Sb3_999                   CCATGCAAGAATATCCTCTTGCAACAATGCAAACCTGCGTCATTGGTGTCATCCCTCTGGTCGATAATC---------
Sb2_981                   CCATGCAAGAATTTACTCTTGCAGCAATGCAGACCTGTGTCATTGGTGTCATCCCTCTGGTCAATGATC---------
Sb1_909                   CCCTGCAAGAATTTCCTCTTGCAGCAATGCAACCCTGTGTCATTGGTGTCATCCCTCATGTCAATGATC---------
Crithopsis_K1_948         CCATGCAAGAACATCGTCTTGCAACAATGCAAACCTGTGTCATTGGTGTCATCCCTCTGGTCAATAATC---------
Crithopsis_K2_930         CCATGCAAGAATATCCTCTTGCAACAATGCAAACCTGCGTCATTGGTGTCATCCGTCTGGTCAATAATC---------
Dasypyrum_V1_915          CCATGCAAGAATTTCCTCTTGCAGCAATGCAGACCTATGTCGTTGGTGTCATCACTCTGGTCAATTATC---------
Dasypyrum_V2_966          CCATGCAAGAATTTCCTCTTGCAGCAATGCAGACCTATGTCGTTGGTGTCATCACTCTGGTCAATTATC---------
Dasypyrum_V3_948          CCATGCAAGAATTTCCTCTTGCAGCAATGCAGACCTATGTCGTTGGTGTCATCACTCTGGTCAATTATG---------
Dasypyrum_V4_965          CCATGCAAGAATTTCCTCTTGCAGCAATGCAGACCTATGTCGTTGGTGTCATCACTCTGGTCAATTATC---------
Dasypyrum_V5_981          CCATGCAAGAATTTCCTCTTGCAGCAATGCAGACCTATGTCATTGGTGTCATCCCTCTGGTCAATGATC---------
Dasypyrum_V8_879          CCATGCAAGAATTTCCTCTTGCAGCAATGCAGACCTATGTCGTTGGTGTCATCACTCTGGTCAATTATC---------
Dasypyrum_V9_957          CCGTGCAAGAATGTCCTCTTGCAGCAATGCAGACCTATGTCATTGGTGTCATCCCTCTGGTCAATGATC---------
Dasypyrum_V6_876          CCATGCAAGAATTTCCTCTTGCAGCAATGCAGACCTATGTCATTGGTGTCATCCCTCTGGTCAATGATC---------
Dasypyrum_V10_961         CCATGCAAGAATTTCCTCTTGCAGCAATGCAGACCTATGTCATTGGTGTCATCACTCTGGTCAATTATC---------
Dasypyrum_V11_873         CCCTGCAAGAATTACCTCTTGCAGCAATGCAACCCCGTGTCATTAGTGTCGTCCCTCGTGTCAATGATC---------
Dasypyrum_V7_945          CCATGCAAGAATTTCCTCTTGCAGCAATGCAGACCTATGTCGTTGGTGTCATCACTTTGGTCAATTATC---------
Sl1_897                   CCATGCAAGAATTTCCTCTTGCAGCAATGCAAACCTGTGTCCTTGGTGTCATCCCTCTGGTCAATCATC---------
Sl2_735                   CCATGCAAGAATTTCCTCTTGCAGCAATGCAAACCTGTGTCCTTGGTGTCATCCCTCTGGTCAATCATC---------
Sl3_957                   CCATGCAAGAATTTACTCTTGCAGCAATGCAGACCTGTGTCATTGGTGTCATCCCTCTGGTCAATGGTC---------
Sl4_897                   CCATGCAAGAATTTCCTCTTGCAGCAATGCAGACCTATGTCCTTGGTGTCATCCCTCTGGTCAATGATC---------
Sl5_909                   CCCTGCAAGAATTTCCTCTTGCAGCAATGCAACCCTGTGTCATTGGTGTCATCCCTCATGTCAATGATC---------
Lophopyrum_E1_909         CCCTGCAAGAATTTCCTCTTGCAGCAATGCAACCCTGTGTCATTGGTGTCATCCCTCATGTCAATGATC---------
Lophopyrum_E2_909         CCCTGCAAGAATTTCCTCTTGCAGCAATGCAACCCTGTGTCATTGGTGTACTCCCTCATGTCAATGATC---------
Lophopyrum_E3_909         CCCTGCAAGAATTTCCTCTTGCAGCAATGCAACCCTGTGTCATTGGTGTCATCCCTCATGTCAATGATC---------
Lophopyrum_E4_864         CCCTGCAAGAATTTCCTCTTGCAGCAATGCAACCCTGTGTCACTGGTGTCATCCCTCATGTCAATGATC---------
Lophopyrum_E5_909         CCCTGCAAGAATTTCCTCTTGCAGCAATGCAACCCTGTGTCATTGGTGTCATCCCTCATGTCAATGATC---------
Lophopyrum_E6_894         CCCTGCAAGAATTTCCTCTTGCAGCAATGCAACCCTGTGTCATTGGTGTCATCCCTCATGTCAATGATC---------
Lophopyrum_E7_897         CCATGCAAGAATTTCCTCTTGCAGCAATGCAAACCTGTGTCATTGGTGTCATCCCTCTGGTCAATGATC---------
Lophopyrum_E8_897         CCATGCAAGAATTTCCTCTTGCAGCAATGCAAACCTATGTCATTGGTGTCATCCCTCTGGTCAATGATC---------
Lophopyrum_E9_897         CCATGCAAGAATTTCCTCTTGCAGCAATGTAAACCTGTGTCATTGGTGTCATCCCTCTGGTCAATGATC---------
Lophopyrum_E10_942        TCGTGCAAGACTTTCTTCTTGCAGCAATGCAAACCTGTGTCCTTGGTGTCATCCCTCTGGTCAATGATC---------
Lophopyrum_E11_897        TCGTGCAAGACTTTCTTCTTGCAGCAATGCAAACCTGTGTCCTTGGTGTCATCCCTCTGGTCAATGATC---------
Lophopyrum_E12_933        CCATGCAAGAATTTCCTCTTGCAGCAATGCAAACCTATGTCGCTGGTGTCATCCCTCTGGTCAATGATC---------
Lophopyrum_E13_897        TCGTGCAAGACTTTCTTCTTGCAGCAATGCGAACCTGTGTCCTTGGTGTCATCCCTCTGGTCAATGATC---------
Lophopyrum_E14_993        CCATGCAAGAATATCCTCTTGCAACAATGCAAACCTGCGTCGTTAGTGTCATCCCTCTGGTCAATAATC---------
Am6_858                   CCTTGCAAGAATTACCTCTTGCAGCAATGCAACCCTGTGTCATTGGTGTCATCCCTCGTGTCAATGATC---------
Am7_858                   CCTTGCAAGAATTACCTCTTGCAGCAATGCAACCCTGTGTCATTGGTGTCATCCCTCGTGTCAATGATC---------
Am8_873                   CCCTGCAAGAATTACCTCTTGCAGCAATGCAACCCCGTGTCATTAGTGTCGTCCCTCGTGTCAATGATC---------
Am9_858                   CCTTGCAAGAATTACCTCTTGCAGCAATGCAACCCTGTGTCATTTGTGTCATCCCTCGTGTCAATGATC---------
Am11_864                  CCCTGCAAGAATTACCTCTTGCAGCAATGCAACCCCGTGTCATTAGTGTCGTCCCTCGTGTCAATGATC---------
Am12_909                  CCCTGCAAGAATTACCTCTTGCAGCAATGCAACCCCGTGTCATTAGTGTCGTCCCTCGTGTCAATGATC---------
Am14_936                  CCCTGCAAGAATTACCTCTTGCAGCAATGCAACCCTGTGTCATTGGTGTCATCCCTCGTGTCAATGATC---------
Am15_936                  CCCTGCAAGAATTGCCTCTTGCAGCAATGCAACCCTGTGTCATTGGTGTCATCCCTCGTGTCAATGATC---------
Am16_936                  CCCTGCAAGAATTACCTCTTGCAGCAATGCAACCCTGTGTCATTGGTGTCATCCCTCGTGTCAATGATC---------
Am13_873                  CCCTGCAAGAATTACCTCTTGCAGCAATGCAACCCCGTGTCATTAGTGTCGTCCCTCGTGTCAATGATC---------
Am17_864                  CCCTGCAAGAATTACCTCTTGCAGCAATGCAACCCCGTGTCATTAGTGTCCTCCCTCGTGTCAATGATC---------
Am10_789                  CCCTGCAAGAATTACCTCTTGCAGCAATGCAACCCCGTGTCATTAGTGTCGTCCCTCGTGTCAATGATC---------
Ss1_909                   CCCTGCAAGAATTTCCTCTTGCAGCAATGCAACCCTGTGTCATTGGTGTCATCTCTCGTGTCAATAATC---------
Ss2_720                   CCCTGCAAGAATTTCCTCTTGCAGCAATGCAACCCTGTGTCATTGGTGTCATCTCTCGTGTCAATAATC---------
Ss3_897                   CCATGCAAGAATTTCCTCTTGCAGCAATGCAAACCTGTGTCCTTGGTGTCATCCCTCTGGTCAATCATC---------
Ssh1_960                  CCATGCAAGAATTTACTCTTGCAGCAATGCAGACCTGTGTCATTGGTGTCATCCCTCTGGTCAATGATC---------
Ssh2_762                  CCATGCAAGAATTTACTCTTGCAGCAATGCAGACCTGTGTCATTGGTGTCATCCCTCTGGTCAATGATC---------
Ssh3_1020                 CCATGCAAGAATATCCTCTTGCAACAATGCAAACCTGCGTCATTGGTGTCATCCCTCTGGTCAATAATC---------
Ssh4_896                  CCATGCAAGAACTTCCTCTTGCAGCAATGCAAACCTGTGTCCCTAGTGTCATCCCTCTGGTCAATCATC---------
Ssh5_909                  CCCTGCAAGAATTTCCTCTTGCAGCAATGCAACCCTGTGTCATTGGTGTCATCCCTCATGTCAATGATC---------
S9_909                    CCCTGCAAGAATTTCCTCTTGCAGCAATGCAACCCTGTGTCACTGTTGTCATCCATCATGTCAATGATC---------
S11_1089                  CCATGCAAGAATATCCTCTTGCAACAATGCAAACCTGCGTCATTGGTGTCATCCCTCTGGTCGATAATC---------
S10_1089                  CCATGCAAGAATATCCTCTTGCAACAATGCGAACCTGCGTCATTGGTGTCATCCCTCTGGTCGATAATC---------
D5_1047                   CCATGCAAGAATATCCTCTTGCAACAATGCAAACCTGCGTCACTGGTGTCATCCCTCTGGTCGATAATC---------
D6_1044                   CCATGCAAGAATATCCTCTTGCAACAATGCAAACCTGCGTCACTGGTGTCATCCCTCTGGTCGATAATC---------
D7_888                    CCATGCAAGAATTTCCTCTTGCAACAATGCAAACCTGTGTCCTTGGTGTCATCCCTCTGGTCAATGATC---------
D8_909                    CCCTGCAAGAATTTTCTCTTGCAGCAATGCAACCCTGTGTCATTGGTGTCATCCCTCATATCAATGATC---------
Au1_858                   CCTTGCAAGAATTACCTCTTGCAGCAATGCAACCCTGTGTCATTGGTGTCATCCCTCGTGTCAATGATC---------
Au2_837                   CCTTGCAAGAATTACCTCTTGCAGCAATGCAACCCTGTGTCATTGGTGTCATCCCTCGTGTCAATGATC---------
Au3_846                   CCCTGCAAGAATTACCTCTTGCAGCAATGCAACCCCGTGTCATTAGTGTCGTCCCTCGTGTCAATGATC---------
Au5_903                   CCCTGCAAGAATTACCTCTTGCAGCAATGCAACCCTGTGTCATTGGTGTCATCCCTCGTATCAATGATC---------
Au4_753                   CCTTGCAAGAATTACCTCTTGCAGCAATGCAACCCTGTGTCATTGGTGTCATCCCTCGTGTCAATGATC---------
Secale_cereale_EU368041   CCATGCAAAAATGTCCTCCTGCAGCAGTGCAGCCCTGTGGCGTTGGTGTCGTCCCTTCGATCAAAGATC---------
Secale_sylvestre_EF432546 CCATGCAAAAATGTCCTCCTGCAGCAGTGCAACCCTGTGGCTTTGGTGTCGTCCCTCCGATCAAAGATC---------
Secale_strictum_HQ266670  CCATGCAAAAATGTCCTCCTGCAGCAGTGCAGCCCTGTGGCGTTGGTGTCGTCCCTTCGATCAAAGATC---------

Hordeum_chilense_AY338365 CGTCCACAGACCTGGCAACAGAACAGTTGCCAATTGAAGCGACAACAATGTTGTCGACAACTGGCAAATATCAATGAG
C1_909                    ------------TTGCCACGAAGTGATTGCCAGGTGATGCAGCAACAATGTTGCCAACAACTGGCACAGATTCCTCAG
C2_939                    ------------TTGCCACAAAGTGATTGCCAGGTGATGCAGCAACAATGTTGCCAACAACTGGCACAGATTCCACAA
C3_939                    ------------TTGCCACAAAGTGATTGCCAGGTGATGCAGCAACAATGTTGCCAACAACTAGCACAGATTCCACAA
C4_936                    ------------TTGCCACCAAGTGATTGCCAGGTCATGCAGCAACAATGTTGCCAACAACTAGCACAGATTCCACAA
C5_939                    ------------TTGCCACCAAGTGATTGCCAGGTCATGCAGCAACAATGTTGCCAACAACTAGCACAGATTCCACAA
C6_909                    ------------TTGCCACGAAGTGATTGCCAGGTGATGCAGCAACAATGTTGCCAACAACTAGCACAGATTCCACAA
C7_909                    ------------TTGCCACAAAGTGATTGCCAGGTGATGCAGCAACAATGTTGCCAACAACTAGCACAGATTCCACAA
C8_909                    ------------TTGCCACGAAGTGATTGCCAGGTGATGCAGCAACAATGTTGCCAACAACTAGCACAGATTCCACAA
C9_909                    ------------TTGCCGCGATGTGATTGCCAGGTGATGCAGCAACAATGTTGCCAACAACTAGCACAGATTCCACAA
C10_909                   ------------TTGCCACGAAGTGATTGCCAGGTGATGCAGCAACAATGTTGCCAACAACTAGCACAGATTCCACAA
C11_909                   ------------TTGCCGCGATGTGATTGCCAGGTGATGCAGCAACAATGTTGCCAACAACTAGCACAGATTCCACAA
C12_948                   ------------TTGCCACGAAGTGATTGCCAGGTGATGCAGCAACAATGTTGCCATCAACTAGCACAGATTCCACAA
M1_897                    ------------TTGCCACGAAGTGATTGCCAGGTGATGCAGCAACAATGTTGCCAACAACTAGCACAGATTCCTCGG
M2_897                    ------------TTGCCACGAAGTGATTGCCAGGTGATGCAGCAACAATGTTGCCAACAACTAGCACGGATTCCTCGG
M3_909                    ------------TTGCCACGAAGTGATTGCCAGGTGATGCAGCAACAATGTTGCCAACAACTAGCACAGATTCCTCAA
M4_890                    ------------TGGCCACAAAGCGATTGCCAAGTGATGCGGCAACAATGCTGCCAACAACTAGCACAGATTCCACAG
M5_887                    ------------TGGCCACAAAGCGATTGCCAAGTGATGCGGCAACAATGCTGCCAACAACTAGCACAGATTCCACAG
T1_882                    ------------TTGCCACGAAGCGATTGCCAGGTGATGCGGCAACAATGTTGCCAACAACTAGCACAAATTCCTCAG
T2_882                    ------------TTGCCACAAAGCGATTGCCAGGTGATGCGGCAACAATGTTGCCAACAACTAGCACAAATTCCTCAG
T3_882                    ------------TTGCCACGAAGCGATTGCCAGGTGATGCGGCAACAATGTTGCCAACAACTAGCACAAATTCCTCAG
T4_897                    ------------TTGCCACGAAGCGATTGCCAGGTGATGCGGCAACAATGTTGCCAACAACTAGCACAAATTCCTCAA
T5_896                    ------------TTGCCACGAAGCGATTGCCAGGTGATGCGGCAACAATGTTGCCAACAACTAGCACAAATTCCTCAG
T6_897                    ------------TTGCCACGAAGCGATTGCCAGGTGATGCGGCAACAATGTTGCCAACAACTAGCACAAATTCCTCAA
T7_909                    ------------TTGCCACGAAGTGATTGCCAGGTGATGCAACAACAATGTTGCCAACAACTGGCACAGATTCCTCAG
T8_909                    ------------TTGCCACGAAGTGATTGCCAGGTGATGCAACAACAATGTTGCCAACAACTGGCACAGATTCCTCAG
S1_909                    ------------TTGCCACGAAGTGATTGCCAGGTGATGCAACAACAATGTTGCCAACAACTAGCACAGGTTCCTCAG
S2_909                    ------------TTGCCACGAAGTGACTGTCAGGTGATGCAGCAACAATGTTGCCAACAACTAGCACAGATTCCTCAG
S4_1080                   ------------TGGCCGCAAAACGATTGCCAAGTGATGCAGCAACAATGCTGCCAAGAACTAGCACAGATTCCTCAG
S5_909                    ------------TTGCCACGAAGTGATTGCCAGGTGATGCAACAACAATGTTGCCAACAACTAGCACATGTTCCTCAG
S6_909                    ------------TTGCCACGAAGTGATTGCCAGGTGATGCAGCAACAATGTTGCCAACAACTAGCACAGATTCCTCAG
S7_1089                   ------------TGGCCACAAAACGATTGCCAAGTGATGCAGCAACAATGCTGCCAAGAACTAGCACAGATTCCTCAG
S8_873                    ------------TTGCCACGAAGCGATTGCCAGGTGATGCGGCAACAATGTTGCCAACAACTAGCACAAATTCCTCGG
D1_897                    ------------TTGCCACGAAGCGATTGCCAGGTGATGCGGCAACAATGTTGCCAACAACTAGCACAAATTCCTCAG
D2_888                    ------------TGGCCACAAAGCGATTGCCAAGTGATGCGGCAACAATGCTGCCAACAACTAGCACAGATTCCTCAG
D3_894                    ------------TTGCCACGAAGCGATTGCCAGGTGATGCGGCAACAATGTTGCCAACAACTAGCACAAATTCCTCAG
D4_879                    ------------TGGCCACAAAGCGATTGCCAAGTGATGCGGCAACAATGCTGCCAACAACTAGCACAGATTCCTCAA
U9_928                    ------------TGGCCACAAAGTGATTGCCAAGTGATGCGGTAACAATGCTGCCAGCAACTAGCACAGATTCCTCGG
U10_928                   ------------TGGCCACAAAGTGATTGCCAAGTGATGCGGTAACAATGCTGCCAGCAACTAGCACAGATTCCTCGG
U1_921                    ------------TTGCCACGAAGTGATTGCCAGGTGATGCGGAAACAATGTTGCCAACAACTAGCACAGATTCCTCAA
U2_921                    ------------TTGCCACGTAATGATTGCCAGGTGATGCGGGAACAATGTTGCCAACAACTAGCACAGATTCCTCAA
U3_921                    ------------TTGCCACAAAGTGATTGCCAGGTCATGCGGCAACAATGTTGCCAACAACTAGCACAGATTCCTCAA
U4_900                    ------------TTGCCACGTAATGATTGCCAGGTGATGCGGGAACAATGTTGCCAACAACTAGCACAGATTCCTCAA
U5_900                    ------------TTGCCACAAAGTGATTGCCAGGTGATGCGGCAACAATGTTGCCAACAACTAGCACAGATTCCTCAA
U6_909                    ------------TTGCCACGAAGTGATTGCCAGGTGATGCAGCAACAATGTTGCCAACAACTGGCACATATTCCTCAG
U7_920                    ------------TTTCCACAAAGTGATTGCCAGGTGATGCGGCAACAATGTTGCCAACAACTAGCACAGATTCCTCAA
U8_873                    ------------TTTCCACAAAGTGATTGCCAGGTGATGCGGCAACAATGTTGCCAACAACTAGCACAGATTCCTCAA
N1_873                    ------------TTGCCACGAAGTGATTGCCAGGTGATGCAGCAACAATGTTGCCAACAACTTGCACAGATTCCTCGG
N2_906                    ------------TTGCCACGAAGTGATTGCCAGGTGATGCAGCAACAATGTTGCCAACAACTAGCACAGATTCCTCGG
N3_924                    ------------TTGCCACGAAGTGATTGCCAGGTGATGCAGCGACAATGTTGCCAACAACTAACACAGATTCCTCAA
N4_924                    ------------TTGCCACGAAGTGATTGCCAGGTGATGCAGCGACAATGTTGCCAACAACTAACACAGATTCCTCAA
N5_885                    ------------TTGCCACGAAGTGATTGCCAGGTGATGCAGCAACAATGTTGCCAACAACTAGCACAGATTCCACAA
N6_885                    ------------TTGCCACGAAGTGATTGCCAGGTGATGCAGCAACAATGTTGCCAACAACTAGCACAGATTCCACAA
N7_909                    ------------TTGCCACGAAGTGATTGCCAGGTGATGCAGCAACAATGTTGCCAACAACTGGCACAGATTCCTCAA
Am1_873                   ------------TTGCCACGAAATGACTGCCAGGTGATGCAGCAACAATGTTGCCAACAACTAGCACAGATTCCTCGG
Am2_873                   ------------TTGCCACGAAATGACTGCCAGGTGATGCAGCAACAATGTTGCCAACAACTAGCACAGATTCCTCGG
Am3_870                   ------------TTGCCACGAAATGACTGCCAGGTGATGCAGCAACAATGTTGCCAACAACTAGCACAGATTCCTCGG
Am4_759                   ------------TTGCCACGAAATGACTGCCAGGTGATGCAGCAACAATGTTGCCAACAACTAGCACAGATTCCTCGG
Am5_939                   ------------TTGCCACGAAGTGATTGCCAGGTGATGCGGCAACAATGTTGCCAACAACTAGCACAGATTCCTCAG
Am18_858                  ------------TTGCCACGAAGTGATTGCCAGGTGATGCAGCAACAATGTTGCCAACAACTAGCACAGATTCCTCGC
Am19_864                  ------------TTGCCACGAAGTGACTGCCAGGTGATGCAGCAACAATGTTGCCAACAACTAGCACAGATTCCTCGG
Sb3_999                   ------------TGGCCACAAAGTGATTGCCAAGTGATGCGGCAACAATGCTGCCAACAACTAGCACAGATTCCTCAG
Sb2_981                   ------------TGGCCACAAAGCGATTGCCAAGTGATGAGGCAACAATGCTGCCAACAACTAGCACAGATTCCTCAG
Sb1_909                   ------------TTGCCACGAAGTGATTGCCAGGTGATGCAGCAACAATGTTGCCAACAACTAGCACAAATTCCTCAA
Crithopsis_K1_948         ------------TGGCCACAAAGTGATTGCCAAGTGATGCGGCAACAATGCTGCCAACAACTAGCACAGATTCCTCAG
Crithopsis_K2_930         ------------TGGCCACAAAGCGATTGCCAAGTGTTGCGGCAACAATGCTGCCAACAACTAGCACAGATTCCTCAG
Dasypyrum_V1_915          ------------TGGCCACAAAGCGATTGTCAGGTGATGCGTCAACAATGTTGCCAACAACTAGCACAGATTCCTCAG
Dasypyrum_V2_966          ------------TGGCCACAAAGCGATTGTCAGGTGATGCGGCAACAATGTTGCCAACAACTAGCACAGATTCCTCAG
Dasypyrum_V3_948          ------------TGGCCACAAAGCGATTGTCAGGTGATGCGGCAACAATGTTGCCAACAACTAGCACAGATTCCTCAG
Dasypyrum_V4_965          ------------TGGCCACAAAGCAATTGTCAGGTGATGCGGCAACAATGTTGCCAACAACTAGCACAGATTCCTCAG
Dasypyrum_V5_981          ------------TGGCCACAAAGCGATTGCCAGGTGATGCGGCAACAATGTTGCCAACAACTAGCACAGATTCCTCAG
Dasypyrum_V8_879          ------------TGGCCACAAAGCGATTGTCAGGTGATGCGTCAACAATGTTGCCAACAACTAGCACAGATTCCTCAG
Dasypyrum_V9_957          ------------TGGCCACAAAGCGATTGCCAGGTGATGCGGCAACAATGTTGCCAACAACTAGCACAGATTCCTCAG
Dasypyrum_V6_876          ------------TGGCCACAAAGCGATTGCCAGGTGATGCGGCAACAATGTTGCCAACAACTAGCACAGATTCCTCAG
Dasypyrum_V10_961         ------------TGGCCACAAAGAGATTGTCAGGTGATGCGACAACAATGTTGCCAACAACTAGCACAGATTCCTCAG
Dasypyrum_V11_873         ------------TTGCCACGAAGTGACTGCCAGGTGATGCAGCAACAATGTTGCCAACAACTAGCACAGATTCCTCGG
Dasypyrum_V7_945          ------------TGGCCAAAAAGCGATTGTCAGGTGATGCGGCAACAATGTTGCCAACAACTAGCACAGATTCCCCAG
Sl1_897                   ------------TTGCCACGAAGCGATTGCCAGGTGATGCGGCAACAATGTTGCCAACAACTAGCACAAATTCCTCAG
Sl2_735                   ------------TTGCCACGAAGCGATTGCCAGGTGATGCGGCAACAATGTTGCCAACAACTAGCACAAATTCCTCAG
Sl3_957                   ------------TGGCCACAAAGCGATTGCCAAGTGATGAGGCAACAATGCTGCCAACAACTAGCACAGATTCCTCAG
Sl4_897                   ------------TTGCCACGAGGCGATTGCCAGGTGATGCGGCAACAATGTTGCCAACAACTAGCACAAATTCCTCAG
Sl5_909                   ------------TTGCCACGAAGTGATTGCCAGGTGATGCAGCAACAATGTTGCCAACAACTAGCACAAATTCCTCAA
Lophopyrum_E1_909         ------------TTGCCACGAAGTGATTGCCAGGTGATGCAACAACAATGTTGCCAACAACTAGCACAGATTCCTCAG
Lophopyrum_E2_909         ------------TTGCCACGAAGTGATTGCCAGGTGATGCAACAACAATGTTGCCAACAACTAGCACAGATTCCTCAG
Lophopyrum_E3_909         ------------TTGCCACGAAGTGTTTGCCAGGTGATGCAACAACAATGTTGCCAACAACTAGCACAGATTCCTCAG
Lophopyrum_E4_864         ------------TTGCCACGAAGTGATTGCCAGGTGATGCAACAACAATGTTGCCAACAACTAGCACAGATTCCTCAG
Lophopyrum_E5_909         ------------TTGCCACGAAGTGATTGCCAGGTGATGCAACAACAATGTTGCCAACAACTAGCACAGATTCCTCAG
Lophopyrum_E6_894         ------------TTGCCACGAAGTGATTGCCAGGTGATGCAGCAACAATGTTGCCAACAACTGGCACAGATTCCTCAG
Lophopyrum_E7_897         ------------TGGCCACAAAGCGATTGCCAAGTGATGTGGCAACAATGCTGCCAACAACTAGCACAGATTCCTCAG
Lophopyrum_E8_897         ------------TGGCCACAAAGGGATTGCCAAGTGATGTGGCAACAATGCTGCCAACAACTAGCACAGATTCCTCAG
Lophopyrum_E9_897         ------------TGGCCACAAAGCGCTTGCCAAGTGATGTGGCAACAATGCTGCCAACAACTAGCACAGATTCCTCAG
Lophopyrum_E10_942        ------------TTGCCACGAAGCGATTGCCAGGTGATGCGGCAACAATGTTGCCAACAACTAGCACAAATTCCTCAA
Lophopyrum_E11_897        ------------TTGCCACGAAGCGATTGCCAGGTGATGCGGCAACAATGTTGCCAACAACTAGCACAAATTCCTCAA
Lophopyrum_E12_933        ------------CAGCCACAAAGCGATTGCCAAGTGATGCGGCAACAATGCTGCCAACAACTAGCACAGATTCCTCAG
Lophopyrum_E13_897        ------------TTGCCACGAAGCGATTGCCAGGTGATGCGGCAACAATGTTGCCAACAACTAGCACAAATTCCTCAA
Lophopyrum_E14_993        ------------TGGCCACAAAGCGATTGCCAAGTGATGCGGCAACAATGCTGCCAACAACTAGCACAGATTCCTCAA
Am6_858                   ------------TTGCCACGAAGTGATTGCCAGGTGATGCAGCAACAATGTTGCCAACAACTAGCACAGATTCCTCGC
Am7_858                   ------------TTGCCACGAAGTGATTGCCAGGTGATGCAGCAACAATGTTGCCAACAACTAGCACAGATTCCTCGC
Am8_873                   ------------TTGCCACGAAATGACTGCCAGGTGATGCAGCAACAATGTTGCCAACAACTAGCACAGATTCCTCGG
Am9_858                   ------------TTGCCACGAAGTGATTGCCAGGTGATGCAGCAACAATGTTGCCAACAACTAGCACAGATTCCTCGC
Am11_864                  ------------TTGCCACGAAGTGACTGCCAGGTGATGCAGCAACAATGTTGCCAACAACTAGCACAGATTCCTCGG
Am12_909                  ------------TTGCCACGAAGTGACTGCCAGGTGATGCAGCAACAATGTTGCCAACAACTAGCACAGATTCCTCGG
Am14_936                  ------------TTGCCACGAAGTGATTGCCAGGTGATGCGGCAACAATGTTGCCAACAACTAGCACAGATTCCTCAA
Am15_936                  ------------TTGCCACGAAGTGATTGCCAGGTGATGCGGCAACAATGTTGCCAACAACTAGCACAGATTCCTCAA
Am16_936                  ------------TTGCCACGAAGTGATTGCCAGGTGATGCGGCAACAATGTTGCCAACAACTAGCACAGATTCCTCAA
Am13_873                  ------------TTGCCACGAAATGACTGCCAGGTGATGCAGCAACAATGTTGCCAACAACTAGCACAGATTCCTCGG
Am17_864                  ------------TTGCCACGAAGTGACTGCCAGGTGATGCAACAACTATGTTGCCAACAACTAGCACAGATTCCTCGG
Am10_789                  ------------TTGCCACGAAGTGACTGCCAGGTGATGCAGCAACAATGTTGCCAACAACTAGCACAGATTCCTCGG
Ss1_909                   ------------TTGCCACGAAGTGATTGCCAGGTGATGCAGCAACAATGTTGCCAACAACTAGCACAAATTCCTCAA
Ss2_720                   ------------TTGCCACGAAGTGATTGCCAGGTGATGCAGCAACAATGTTGCCAACAACTAGCACAAATTCCTCAA
Ss3_897                   ------------TTGCCACGAAGCGATTGCCAGGTGATGCGGCAACAATGTTGCCAACAACTAGCACAAATTCCTCAA
Ssh1_960                  ------------TGGCCACAAAGTGATTGCCAAGTGATGAGGCAACAATGCTGCCAACAACTAGCACAGATTCCTCAG
Ssh2_762                  ------------TGGCCACAAAGTGATTGCCAAGTGATGAGGCAACAATGCTGCCAACAACTAGCACAGATTCCTCAG
Ssh3_1020                 ------------TGGCCACAAAGTGATTGCCAAGTGATGCGGCAACAATGCTGCCAACAACTAGCACAGATTCCTCAG
Ssh4_896                  ------------TTGCCACGAAGCGATTGCCAGGTGATGCGGCAACAATGTTGCCAACAACTAGCACAAATTCCTCAG
Ssh5_909                  ------------TTGCCACGAAGTGATTGCCAGGTGATGCAGCAACAATGTTGCCAACAACTAGCACAAATTCCTCAA
S9_909                    ------------TTGCCACGAAGTGATTGCCAGGTGATGCAACAACAATGTTGCCAACAACTAGCACAGGTTCCTCAG
S11_1089                  ------------TGGCCACAAAACGATTGCCAAGTGATGCAGCAACAATGCTGCCAAGAACTAGCACAGATTCCTCAG
S10_1089                  ------------TGGCCACAAAACGATTGCCAAGTGATGCAGCAACAATGCTGCCAAGAACTAGCACAGATTCCTCAG
D5_1047                   ------------TGGCCACAAAACGATTGCCAAGTGATGCAGCAACAATGCTGCCAAGAACTAGCACAAATTCCTCAG
D6_1044                   ------------TGGCCACAAAACGATTGCCAAGTGATGCAGCAACAATGCTGCCAAGAACTAGCACAAATTCCTCAG
D7_888                    ------------TTGCCACGAAGCGATTGCCAGGTGATGCGGCAACAATGTTGCCAACAACTAGCACAAATTCCTCAG
D8_909                    ------------TTGCCACGAAGTGATTGCCAGGTGATGCAGCAACAATGTTGCCAACAACTGGCACAGGTTCCTCAG
Au1_858                   ------------TTGCCACGAAGTGATTGCCAGGTGATGCAGCAACAATGTTGCCAACAACTAGCACAGATTCCTCGC
Au2_837                   ------------TTGCCACGAAGTGATTGCCAGGTGATCCAGCAACAATGTTGCCAACAACTAGCACAGATTCCTCGC
Au3_846                   ------------TTGCCACGAAGTGATTGCCAGGTGATGCAGCAACAATGTTGCCAACAACTAGCACAGATTCCTCGT
Au5_903                   ------------TTGCCACGAAGTGATTGCCAGGTGATGCGGCAACAATGTTGCCAACAACTAGCACAGATTCCTCAG
Au4_753                   ------------TTGCCACGAAGTGATTGCCAGGTGATCCAGCAACAATGTTGCCAACAACTAGCACAGATTCCTCGC
Secale_cereale_EU368041   ------------TTCCCCCAAAGCGAGTGCCAGGTGATGCAACAACAATGTTGCCAGCAGCTAGCACAAATTCCTCAG
Secale_sylvestre_EF432546 ------------TTCCCCCAAAGTGAGTGCCAGGTGATGCAACAACAGTGCTGCCAGCAACTAGCACAAATTCCTCAG
Secale_strictum_HQ266670  ------------TTCCCCCAAAGCGAGTGCCAGGTGATGCAACAACAATGTTGCCAGCAGCTAGCACAAATTCCTCAG

Hordeum_chilense_AY338365 CAGTCCCGATGCCCAGCCATCCAAACCATCGTGCACGCCATCGTCATGCAACAACAACAAGTACAACAACAGGTGGGT
C1_909                    CAGCTCAAGTGTGCAGCCATCCATAGTGTCGTGCATTCCATCATCATGCAACAAGAACAACGA---------------
C2_939                    CAGCTCCAGTGTGCAGCCATCCATAGCGTCGTGCATTCCATCATCATGCAGCAAGAACAACAA---------------
C3_939                    CAGCTCCAGTGTGCAGCCATCCATAGCGTCGTGCATTCCATCATCATGCAGCAAGAACAACAA---------------
C4_936                    CAGCTCCAGTGTGCAGCCATCCATAGCGTCGTGCATTCCATCATCATGCAGCAAGAACAACAA---------------
C5_939                    CAGCTCCAGTGTGCAGCCATCCATAGCGTCGTGCATTCCATCATCATGCAGCAAGAACAACAA---------------
C6_909                    CAGCTCCAGTGTGCAGCCATCCATAGCGTCGTCCATTCCATCATCATGCAGCAAGAACAACAA---------------
C7_909                    CAGCTCCAGTGTGCAGCCATCCATAGCGTCGTGCATTCCATCATCATGCAGCAAGAACAACAA---------------
C8_909                    CAGCTCCAGTGTGCAGCCATCCATAGCGTCGTCCATTCCATCATCATGCAGCAAGAACAACAA---------------
C9_909                    CAGCTCCAGTGTGCAGCCATCCATAGCGTCGTGCATTCCATCATCATGCAGCAAGAACAACAA---------------
C10_909                   CAGCTCCAGTGTGCAGCCATCCATAGCGTCGTCCATTCCATCATCATGCAGCAAGAACAACAA---------------
C11_909                   CAGCTCCAGTGTGCAGCCATCCATAGCGTCGTGCATTCCATCATCATGCAGCAAGAACAACAA---------------
C12_948                   CAGCTCCAGTGTGCAGCGATCCATAGCGTTGTGCATTCCATCATCGCGCAGCAAGAACAACAA---------------
M1_897                    CAGCTCCAGTGCGCAGCCATCCATAGCGTCGTGCATTCCATCATCATGCAGCAAGAACAA------------------
M2_897                    CAGCTCCAGTGCGCAGCCATCCATAGCGTCGTGCATTCCATCATCATGCAGCAAGAACTA------------------
M3_909                    CAGCTCCAGTGCGCAGCCATCCATAGCGTCGTGCATTCCATCATCATGCAGCAAGACCAACGA---------------
M4_890                    CAGCTCAAGTGTGCAGCCATCCATAGCGTCGTGCATTCCATCATCATGCAGCAAGAACAACAACAACAACAACAACAA
M5_887                    CAGCTCAAGTGTGCAGCCATCCATAGCGTCGTGCATTCCATCATCATGCAGCAAGAACAACAACAACAACAACAACAA
T1_882                    CAACTCCAGTGTGCAGCCATCCATAGCATCGTGCATTCCATCATCATGCAGCAAGAACAACAAGAACAACGACAG---
T2_882                    CAACTCCAGTGTGCAGCCATCCATAGCATCGTGCATTCCATCATCATGCAGCAAGAACAACAGGAACAACGACAG---
T3_882                    CAACTCCAGTGTGCAGCCATCCATAGCATCGTGCATTCCATCATCATGCAGCAAGAACAACAAGAACAACGACAG---
T4_897                    CAACTCCAGTGTGCAGCCATCCATAGCGTCGTGCATTCCATCATCATGCAGCAAGAACAACAAGAACAACAACAG---
T5_896                    CAACTCCAGTGTGCAGCCATCCATAGCATCGTGCATTCCATCATCATGCAGCAAGAACAACAAGAACAACGACAG---
T6_897                    CAACTCCAGTGTGCAGCCATCCATAGCGTCGTGCATTCAATCATCATGCAGCAAGAACAACAAGAACAACGACAG---
T7_909                    CAGCTCCAGTGTGCAGCAATCCATAGTGTCGTGCATTCCATCATCATGCAGCAAGAACAACGA---------------
T8_909                    CAGCTCCAGTGTGCAGCAATCCATAGTGTCGTGCATTCCATCATCATGCAGCAAGAACAACGA---------------
S1_909                    CAGCTCCAGTGCGCAGCCATCCATAGCGTCGTGCATTCCATCATCATGCAGCAAGAACAAAGA---------------
S2_909                    CAGCTCCAGTGTGCAGCCATCCATAGCGTCGTGCATTCCATCATCATGCAGCAAGAACAACGA---------------
S4_1080                   CAGCTCCAGTGCGCAGCCATCCATAGCGTCGTGCATTCCATCATCATGCAGCAGCAGCAACAACAACAACAACAACAA
S5_909                    CAGCTCCAGTGCGCAGCCATCCATAGCGTCGTGCATTCCATCATCATGCAGCAAGAACAAAGA---------------
S6_909                    CAGCTCCAGTGCGCAGCCATCCATAGCGTCGTGCATTCCATCATCATGCAGCAAGAACAACAA---------------
S7_1089                   CAGCTCCAGTGCGCAGCCATCCATAGCGTCGTGCATTCCATCATCATGCAGCAGCAGCAGCAACAACAACAACAACAA
S8_873                    CAACTCCAGTGTGCAGCCATCCATAGTGTCGTGCATTCTATCATCATGCAGCAAGAACAACAAGAACAACTACAG---
D1_897                    CAACTCCAGTGTGCAGCCATCCATAGCATCGTGCATTCCATCATCATGCAGCAAGAACAACAAGAACAACGACAG---
D2_888                    CAGCTCCAGTGTGCAGCCATCCATACCGTCATACATTCCATCATCATGCAGCAAGAACAACAA---------------
D3_894                    CAACTCCAGTGTGCAGCCATCCATAGCATCGTGCATTCCATCATCATGCAGCAAGAACAACAAGAACAACGACAG---
D4_879                    CAGCTCAAGTGCGCAGCCATCCATAGCGTCGTGCATTCCATCATCATGCAGCAGCAGCAGCAGCAACAACAACAACAA
U9_928                    CAGCTCCAGCGTGCGGCCATCCATAGCATCGTGCATTCCATCATCATGCAGCAAGAACAACAAGAACAACAA------
U10_928                   CAGCTCCAGTGTGCGGCCATCCATAGCATCGTGCATTCCATCATCATGCAGCAAGAACAACAAGAACAACAA------
U1_921                    CGACTCCAGTGTGCAGCCATCCACAGCGTCGCGCGTTCC---ATCATGCAGCAAGAACAACAA---------------
U2_921                    CAGCTCCAGTGCGCAGCCATCCACAGCGTCGCGCATTCC---ATCATGCAGCAAGAACAACAA---------------
U3_921                    CGGCTCCAGTGCGCAGCCATCCACAGCGTCGCGCATTCC---ATCATGCAGCAAGAACAACAA---------------
U4_900                    CAGCTCCAGTGCGCAGCCATCCACAGCGTCGCGCATTCC---ATCATGCAGCAAGAACAACAA---------------
U5_900                    CGGCTCCAGTGCGCAGCCATCCACAGCGTCGCGCATTCC---ATCATGCAGCAAGAACAACAA---------------
U6_909                    CAGCTCCAGTGTGCAGCCATCCATAGTGTCGTGCATTCCATCATCATGCAGCAAGAACAACGA---------------
U7_920                    CGGCTCCAGTGCGCAGCCATCCACAACGTCGCGCATTCC---ATCATGCAGCAAGAACAACAA---------------
U8_873                    CGGCTCCAGTGCGCAGCCATCCACAACGTCGCGCATTCC---ATCATGCAGCAAGAACAACAA---------------
N1_873                    CAGCTCCAGTGTGCAGCCATCCATAGCGTTGTGCATTCCATCATCATGCAGCAAGAACAA------------------
N2_906                    CAGCTCCAGTGCGCAGCCATCCATAGCGTCGTGCATTCCATCATCATGCAGCAAGAACAA------------------
N3_924                    CAGCTCCAGTGTGCAGCCATCCACAGTGTCGCGCATTCCATCATCATGCAGCAAGAACAACAA---------------
N4_924                    CAGCTCCAGTGTGCAGCCATCCACAGTGTCGCGCATTCCATCATCATGCAGCAAGAACAACAA---------------
N5_885                    CAGCTCCAGTGCGCAGCCATCCACAGCGTCGCGCAATCCATCACCATCCAGCAAGAACAACAA---------------
N6_885                    CAGCTCCAGTGCGCAGCCATCCACAGCGTCGCGCAATCCATCATCATCCAGCAAGAACAACAA---------------
N7_909                    CAGCTCCAGTGTGCAGCCATCCATAGTGTCGTGCATTCCATCATCATGCAGCAAGAACAACGA---------------
Am1_873                   CAGCTCCAGTGCACAGCCATCCATAGCGTGGTGCATGCCATCATCATGCAGCAAGAACAACAA---------------
Am2_873                   CAGCTCCAGTGCACAGCCATCCATAGCGTGGTGCATGCCATCATCATGCAGCAAGAACAACAA---------------
Am3_870                   CAGCTCCAGTGCACAGCCATCCATAGCGTGGTGCATGCCATCATCATGCAGCAAGAACAA------------------
Am4_759                   CAGCTCCAGTGCACAGCCATCCATAGCGTGGTGCATGCCATCATCATGCAGCAAGAACAACAA---------------
Am5_939                   CAGCTCCAGTGCGCAGCCATCCATGGCGTCGTGCATTCCATCATCATGCAGCAAGAACAACAACAACAACAA------
Am18_858                  CAGCTCCAGTGTGCAGCCATCCATAGCGTCGTGCATTCCATCATAATGCAGCAAGAACAACAA---------------
Am19_864                  CAGCTCCAGTGCACAGCCATCCATAGCGTGGTGCATGCCATCATCATGCAGCAAGAACAACAA---------------
Sb3_999                   CAGCTCCAGTGCGCAGCCATCCATAGTGTCGTGCATTCCATCATCATGCAACAACAACAACAACAACAACAACAACAA
Sb2_981                   CAGCTCCAGTGTGCAGCCATCCATAGCGTCGTGCATTCCATCATCATGCAGCAAGAACAACAACAACAACAACAACAA
Sb1_909                   CAGCTCCAGTGCGCAGCCATCCACAGCGTCGCGCATTCCATCATCATGCAGCAAGAACAACAA---------------
Crithopsis_K1_948         CAGCTCCAGTGTGCAGCCATCCATAGCGTCGTGCATTCCATCATCATGCAGCAGCAGCAACAACAACAACAACAACAA
Crithopsis_K2_930         CAGCTCCAGTGCGCAGCCATCCATAGCGTCGTGCATTCCATCATCATGCAGCAGCAACAACAACAACAACAA------
Dasypyrum_V1_915          CAGCTCCAGTGTGCAGCCATCCATAGTGTCGTGCAATCCATCATCATGCAACAAGAACAACGACAA------------
Dasypyrum_V2_966          CAGCTCCAGTGTGCAGCCATCCATAGTGTCGTGCAATCCATCATCATGCAACAAGAACAACGACAA------------
Dasypyrum_V3_948          CAGCTCCAGTGTGCAGCCATCCATAGTGTCGTGCAATCTATCATCATGCAACAAGAACAACGACAA------------
Dasypyrum_V4_965          CAGCTCCAGTGTGCAGCCATCCATAGTGTCGTGCAATCCATCATCATGCAACAAGAACAACGACAA------------
Dasypyrum_V5_981          CAGCTCCAGTGCGCCGCCATCCATAGTGTCGTGCATTCCATCATCATGCAACAAGAACAACGACAA------------
Dasypyrum_V8_879          CAGCTCCAGTGTGCAGCCATCCATAGTGTCGTGCAATCTATCATCATGCAACAAGAACAACGACAA------------
Dasypyrum_V9_957          CAGCTCTAGTGCGCCGCCATCCATAGTGTCGTGCATTCCATCATCATGCAACAAGAACAACGACAA------------
Dasypyrum_V6_876          CAGCTCCAGTGCGCCGCCATCCATAGTGTCGTGCATTCCATCATCATGCAACAAGAACAACGACAA------------
Dasypyrum_V10_961         CAGCTCCAATGTGCAGCCATCCATAGTGTCGTGCAATCCATCATCATGCAACAAGAACAACGACAA------------
Dasypyrum_V11_873         CAGCTCCAGTGCACAGCCATCCATAGCGTGGTGCATGCCATCATCATGCAGCAAGAACAACAA---------------
Dasypyrum_V7_945          CAGCTCCAGTGTGCAGCCATCCATAGTGTCGTGCAATCCATCGTCATGCAACAAGAACAACGACAA------------
Sl1_897                   CAACTCCAGTGTGCAGCCATCCATAGCGTCGTGCATTCCATCATCATGCAGCAAGAACAACAAGAACAACTACAG---
Sl2_735                   CAACTCCAGTGTGCAGCCATCCATAGCGTCGTGCATTCCATCATCATGAAGCAAGAACAACAACAACAACAACAACAA
Sl3_957                   CAGCTCCAGTGTGCAGCCATCCATAGCGTCGTGCATTCCATCATCATGAAGCAAGAACAACAACAACAACAACAACAA
Sl4_897                   CAACTCCAGTGTGCAGCCATCCATAGCGTCGTGCATTCCATCATCATGCAGCAAGAGCAACAAGAACAACGACAG---
Sl5_909                   CAGCTCCAGTGCGCAGCCATCCACAGCGTCGCGCATTCCATCATCATGCAGCAAGAACAACAA---------------
Lophopyrum_E1_909         CAGCTCCAGTGTGCAGCCATCCATAGTGTTGTGCATTCCATCATCATGCAGCAAGAACAACGA---------------
Lophopyrum_E2_909         CAGCTCCAGTGTGCAGCCATCCATAGTGTTGTGCATTCCATCATCATGCAGCAAGAACAACGA---------------
Lophopyrum_E3_909         CAGCTCCAGTGTGCAGCCATCCATAGTGTTGTGCATTCCATCATCATGCAGCAAGAACAACGA---------------
Lophopyrum_E4_864         CAGCTCCAGTGTGCAGCCATCCATAGTGTTGTGCATTCCATCATCATGCAGCAAGAACAACGA---------------
Lophopyrum_E5_909         CAGCTCCAGTGTGCAGCCATCCATAGTGTTGTGCATTCCATCATCATGCAGCAAGAACAACGA---------------
Lophopyrum_E6_894         CAGCTCCAGTGTGCAGCCATCCATAGTGTCGTGCATTCCATCATCATGCAGCAAGAACAACGA---------------
Lophopyrum_E7_897         CAGCTCCAGTGTGCAGCCATTCATAGCGTCGTGCATTCCATCATCATGCAGCAAGAACAACAAGAACAACAACAA---
Lophopyrum_E8_897         CAGCTCCAGTGTGCAGCCATTCATAGCGTCGTGCATTCCATCATCATGCAGCAAGAACAACAAGAACAACAACAA---
Lophopyrum_E9_897         CAGCTCCAGTGTGCAGCCATTCATAGCGTCGTGCATTCCATCACCATGCAGCAAGAACAACAAGAACAACAACAA---
Lophopyrum_E10_942        CAACTCCAGTGTGCAGCCATCCATAGCATCGTGCATTCCATCATCATGCAGCAAGAACAACAAGAACAACGACAG---
Lophopyrum_E11_897        CAACTCCAGTGTGCAGCCATCCATAGCATCGTGCATTCCATCATCATGCAGCAAGAACAACAAGAACAACGACAG---
Lophopyrum_E12_933        CAACTCCAGTGCGCAGCCATCCATAGCGTCGTGCATTCCATCATCATGCAGCAAGAACAACAAGAACAACAACAACAA
Lophopyrum_E13_897        CAACTCCCGTGTGCAGCCATCCATAGCATCGTGCATTCCATCATCATGCAGCAAGAACAACAAGAACAACGACAG---
Lophopyrum_E14_993        CAGCACCAGTGCGCAGCCATCCATAGCGTCGCGCATTCCATCATCATGCAGCAAGAACAACAACAACAACAACAGCAA
Am6_858                   CAGCTCCAGTGTGCAGCCATCCATAGCGTCGTGCATTCCATCATCATGCAGCAAGAACAACAA---------------
Am7_858                   CAGCTCCAGTGTGCAGCCATCCATAGCGTCGTGCATTCCATCATCATGCAGCAAGAACAACAA---------------
Am8_873                   CAGCTCCAGTGCACAGCCATCCATAGCGTGGTGCATGCCATCATCATGCAGCAAGAACAACAA---------------
Am9_858                   CAGCTCCAGTGTCCAGCCATCCATAGCGTCGTTCATTCCATCATCATGCAGCAAGAACAACAA---------------
Am11_864                  CAGCTCCAGTGCACAGCCATCCATAGCGTGGTGCATGCCATCATCATGCAGCAAGAACAACAA---------------
Am12_909                  CAGCTCCAGTGCACAGCCATCCATAGCGTGGTGCATGCCATCATCATGCAGCAAGAACAACAA---------------
Am14_936                  CAGCTCCGGTGCGCAGCCATCCATGGCGTCGTGCATTCCATCATCATGCAGCAAGAACAA---CAACAACAA------
Am15_936                  CAGCTCCAGTGCGCAGCCATCCATGGCGTCGTGCATTCCATCATCATGCAGCAAGAACAACAACAACAACAA------
Am16_936                  CAGCTCCCGTGCGCATCCATCCATGGCGTCGTGCATTCCATCATCATGCAGCAAGAACAA---CAACAACTA------
Am13_873                  CAGCTCCAGTGCACAGCCATCCATAGCGTGGTGCATGCCATCATCATGCAGCAAGAACAACAA---------------
Am17_864                  CAGCTCCAGTGCACAGCCATCCATAGCGTGGTGCATGCCATCATCATGCAGCAAGAACAACAA---------------
Am10_789                  CAGCTCCGGTGCACAGCTATCCATAGCGTGGTGCATGCCATCATCATGCAGCAAGAACAACAA---------------
Ss1_909                   CAGCTCCAGTGCGCAGCCATCCACAGCGTCGCGCATTCCATCATCATGCAACAGGAACAACAA---------------
Ss2_720                   CAGCTCCAGTACGCAGCCATCCACAGCGTCGCGCATTCCATCATCATGCAACAGGAACAACAA---------------
Ss3_897                   CAACTCCAGTGTGCAGCCATCCATAGCGTCGTGCATTCCATCATCATGCAGCAAGAACAACAAGAACAACTACAG---
Ssh1_960                  CAGCTCCAGTGTGCAGCCATCCATAGCGTCGTGCATTCCATCATCATGCAGCAAGAACAACAACAACAACAACAACAA
Ssh2_762                  CAGCTCCAGTGTGCAGCCATCCATAGCGTCGTGCATTCCATCATCATGCAGCAAGAACAACAACAACAACAACAACAA
Ssh3_1020                 CAGCTCCAGTGCGCAGCCATCCATAGTGTCGTGCATTCCATCATCATGCAACAACAACAACAACAACAACAACAACAG
Ssh4_896                  CAACTCCAGTGTGCAGCCATCCATAGCGTCGTGCATTCCATCATCATGCAGCAAGAACAACAAGAACAACTAC-----
Ssh5_909                  CAGCTCCAGTGCGCAGCCATCCACAGCGTCGCGCATTCCATCATCATGCAGCAAGAACAACAA---------------
S9_909                    CAGCTCCAGTGCGCAGCCATCCATAGCGTCGTGCATTCCATCATCATGCAGCAAGAACAAAGA---------------
S11_1089                  CAGCTCCAGTGCGCAGCCATCCATAGCGTCGTGCATTCCATCATCATGCAGCAGCAGCAACAACAACAACAACAACAA
S10_1089                  CAGCTCCAGTGCGCAGCCATCCATAGCGTCGTGCATTCCATCATCATGCAGCAGCAGCAACAACAACAACAACAACAA
D5_1047                   CAGCTCCAGTGTGCAGCCATCCATAGCGTCGTGCATTCCATCATCATGCAGCAGCAGCAGCAACAACAACAACAACAA
D6_1044                   CAGCTCCAGTGTGCAGCCATCCATAGCGTCGTGCATTCCATCATCATGCAGCAGCAGCAGCAACAACAACAACAACAA
D7_888                    CAACTCCAGTGTGCAGCCATCCATAGCATCGTGCATTCCATCATCATGCAGCAAGAACAACAAGAGCAACAACAG---
D8_909                    CAGCTCCAGTGTGCAGCCATCCATAGTGTCGTGCATTCCATCATCATGCAGCAAGAACAACGA---------------
Au1_858                   CAGCTCCAGTGTGCAGCCATCCATAGCGTCGTGCATTCCATCATCATGCAGCAAGAACAACAA---------------
Au2_837                   CAGCTCCAGTGTGCAGCCATCCATAGCGTCGTGCATTCCATCATCATGCAGCAAGAACAATAA---------------
Au3_846                   CAGCTCCAGTGCACAGCCATCCATAGCGTGGTGCATGCCATCATCATGCAGCAAGAACAACAA---------------
Au5_903                   CAGCTCCAGTGCGCAGCCATCCATGGCGTCGTGCATTCCATCATCATGCAGCAAGAACAACAAGAACAACAACAACAA
Au4_753                   CAGCTCCAGTGTGCAGCCATCCATAGCGTCGTGCATTCCATCATCATGCAGCAAGAACAACAA---------------
Secale_cereale_EU368041   CAGCTCCAATGTGCAGCCATCCATAGCGTCGTGCATGCCATCATCATGCAGCAAGAGCAACGA---------------
Secale_sylvestre_EF432546 CAGCTCCAGTGTGCAGCCATCCATAGCGTCGTGCATGCCATCATCATGCAGCAAGAGCAACAA---------------
Secale_strictum_HQ266670  CAGCTCCAATGTGCAGCCATCCATAGCGTCGTGCATGCCATCATCATGCAGCAAGAGCAACGA---------------

Hordeum_chilense_AY338365 ---------------------------CATGGTTTTATCCAATCTCAACCACAACAGTTAGGCCAAGGAATGCCCATC
C1_909                    ---------------------------CAAGGCGTGCAGATCCGGCGGCCA------CTCTTTCAG------------
C2_939                    ---------------------------CAAGGCCTACGGATCCTGCGGCCA------CTCTTTCAG------------
C3_939                    ---------------------------CAAGGCCTACGGATCCTGCGGCCA------CTCTTTCAG------------
C4_936                    ---------------------------CAAGGCCTACGGATCCTGCGGCCA------CTCTTTCAG------------
C5_939                    ---------------------------CAAGGCCTACGGATCCTGCGGCCA------CTCTTTCAG------------
C6_909                    ---------------------------CAAGGCCTACGGATCCTGCGGCCA------CTCTTTCAG------------
C7_909                    ---------------------------CAAGGCCTACGGATCCTGCGGCCA------CTCTTTCAG------------
C8_909                    ---------------------------CAAGGCCTACGGATCCTGCGGCCA------CTCTTTCAG------------
C9_909                    ---------------------------GAAGGCCTACATATCATGCGGCCA------CTCTTTCAT------------
C10_909                   ---------------------------CAAGGCCTACGGATCCTGCGGCCA------CTCTTTCAG------------
C11_909                   ---------------------------GAAGGCCTACATATCATGCGGCCA------CTCTTTCAT------------
C12_948                   ---------------------------CAAGGCCTACGGATCCTGCGGCCA------CTCTTTCAG------------
M1_897                    ---------------------------CAAGGCATACAGATCCTGCGGCCA------CTATTTCAG------------
M2_897                    ---------------------------CAAGGCATACAGATCCTGCGGCCA------CTATTTCAG------------
M3_909                    ---------------------------CAAGGCGTGCAGATCCGGCGACCA------CTGTTTCAG------------
M4_890                    CAACAACAACAACAACAACAACAACAACAAGGCCTACGTATCCTGCTGCCA------CTATATCAGCAGCAACAGGTG
M5_887                    CAACAACAACAACAACAACAACAACAA---GGCCTACGTATCCTGCTGCCA------CTATATCAGCAGCAACAGGTG
T1_882                    ------------------------------GATGTGCAAATCCTGGTGCCA------CTGTCTCAACAGCAACAGGTA
T2_882                    ------------------------------GATGTGCAAATCCTGGTGCCA------CTGTCTCAACAGCAACAGGTA
T3_882                    ------------------------------GATGTGCAAATCCTGGTGCCA------CTATCTCAAGAACAACAGGTA
T4_897                    ------------------------------GGTGTGCAAATCCTGGTGCCA------CTGTCTCAACAGCAACAGGTG
T5_896                    ------------------------------GGTGTGCAAATCCTGGTGCCA------CTATCTCAACAGCAACAGGTA
T6_897                    ------------------------------GATGTGCAAATCCTGGTGCCA------CTGTCTCAACAGCAACAGGTA
T7_909                    ---------------------------CAAGGCGTGCAGATCCGGCGGCCA------CTCTTTCAG------------
T8_909                    ---------------------------CAAGGCGTGCAGATCCGGCGGCCA------CTCTTTCAG------------
S1_909                    ---------------------------CAAGGCGTGCAGATCCGCCGACCA------TTGTTTCAG------------
S2_909                    ---------------------------CAAGGCGTGCAGATCCGGCGACCA------CTGTTTCAG------------
S4_1080                   CAACAA------------------------GGCATGCATATCCTACTGCCA------CTATCTCAACAACAACAGGTG
S5_909                    ---------------------------CAAGGCGTGCAGATCCGGCGACCA------TTGTTTCAA------------
S6_909                    ---------------------------CAAGGCGTGCAGATCCGGCGACCA------CTGTTTCAG------------
S7_1089                   CAACAACAA---------------CAACAAGGCATGCATATCCTACTGCCA------CTATCTCAACAACAACAGGTG
S8_873                    ------------------------------GGTGTGCAAATCCCGGTGCCA------CTGTCTCAACAGCAACAGGTG
D1_897                    ------------------------------GGTGTGCAAATCCTGGTGCCA------CTGTCTCAACAGCAACAGGTA
D2_888                    ---------------------------CAAGGCATGCATATCCTGCTGCCA------CTATATCAGCAACAACAGGTG
D3_894                    ------------------------------GGTGTGCAAATCCTGGTGCCA------CTGTCTCAACAGCAACAGGTA
D4_879                    ---------------CAACAACAACAACAAGGCATGCATATCTTTCTGCCA------CTATCTCAGCAGCAACAGGTG
U9_928                    ---------------------------CAAGGCCTGCGTATCCTGCTTCCA------CTATCTCAGCAGCAGCAGGTG
U10_928                   ---------------------------CAAGGCCTGCGTATCCTGCTTCCA------CTATCTCAGCAGCAACAGGTG
U1_921                    ---------------------------CAAGGCGTGCAGATCCTGCGGCCA------CTATTTCAG------------
U2_921                    ---------------------------CAAGGCGTGCAGATCCTGCGGCCA------CTCTTTCAG------------
U3_921                    ---------------------------CAAGGCGTGCAGATCCTGCGGCCA------CTATTTCAG------------
U4_900                    ---------------------------CAAGGCGTGCAGATCCTGCGGCCA------CTCTTTCAG------------
U5_900                    ---------------------------CAAGGCGTGCAGATCCTGCGACCA------CTATTTCAG------------
U6_909                    ---------------------------CAAGGCGTGCAGATCCGGCGACCA------CTGTTTCAG------------
U7_920                    ---------------------------CAAGGCATGCAGATCCTGCGGCCA------CTATTTCAA------------
U8_873                    ---------------------------CAAGGCGTGCAGATCCTGCGGCCA------CTATTTCAG------------
N1_873                    ---------------------------CAAGGCATACAGATCCTGCGGCCA------CTATTTCAG------------
N2_906                    ---------------------------CAAGGCATACAGATCCTGCGGCCA------CTATTTCAG------------
N3_924                    ---------------------------CAAGGCGTGCAGATCCTGCGGCCA------CTGTTTCAG------------
N4_924                    ---------------------------CAAGGCGTGCAGATCCTGCGGCCA------CTGTTTCAG------------
N5_885                    ---------------------------CAAGGAGTGCAGATCTTGCGGCCA------CTGTTTCAG------------
N6_885                    ---------------------------CAAGGAGTGCAGATCTTGCGGCCA------CTGTTTCAG------------
N7_909                    ---------------------------CAAGGCGTGCAGATCCGGCGGCCA------CTCTTTCAG------------
Am1_873                   ------------------------------GGCATACAGATCCTGCGACCA------CTGTTTCAG------------
Am2_873                   ------------------------------GGCATACAGATCCTGCGACCA------CTGTTTCAG------------
Am3_870                   ------------------------------GGCATACAGATCCTGCGACCA------CTGTTTCAG------------
Am4_759                   ------------------------------GGCATACAGATCCTGCGACCA------CTGTTTCAG------------
Am5_939                   ---------------------------CAAGGCATACAGATCCTGCGGCCA------CTATTTCAG------------
Am18_858                  ---------------------------CAAGGCATACAGATCCTCCGGCCA------CTGTTTCAG------------
Am19_864                  ------------------------------GGCATACAGATCCTGCGACCA------CTGTTTCAG------------
Sb3_999                   ------------------------CAACAAGGCGTGCATATCCTGCTGCCA------CTATCTCAGCAGCAACAAGTG
Sb2_981                   CAACAACAACAACAACAA------------GGCCTGCGTATCCCGTTGCCA------CTATATCGGCAACAACAGGTG
Sb1_909                   ---------------------------CAAGGCGTGCAGATCCTGCGGCCA------CTATTTCAG------------
Crithopsis_K1_948         CAACAACAACAA------------CAACAAGGCATGCATAACCTGCTGCCA------CTATCTCAGCAGCAACAGGTG
Crithopsis_K2_930         ------------------------CAACAAGGCATGCATATCCTGCTTCCA------CTATCTCAGCAGCAACAGGTG
Dasypyrum_V1_915          ------------------------------GGCATGCATATCCTTCTGCCA------CTATCTCAACAGCAACAGGTG
Dasypyrum_V2_966          ------------------------------GGCATGCATATCCTTCTGCCA------CTATCTCAGCAGCAACATGTG
Dasypyrum_V3_948          ------------------------------GGCATGCATATCCTTCTGCCA------CTATCTCAGCAGCAACAGGTG
Dasypyrum_V4_965          ------------------------------GGCATGCATATCCTTCTGCCA------CTATCTCAGCAGCAACAGGTG
Dasypyrum_V5_981          ------------------------------GGCATGCATATCCTACTGCCG------CTATCTCAGCAGCAACAGGTG
Dasypyrum_V8_879          ------------------------------GGCATGCATATCCTTCTGCCA------CTATCTCAGCAGCAACAGGTG
Dasypyrum_V9_957          ------------------------------GGCATGCATATCCTGCTGCCG------CTATCTCAGCAGCAACAGGTG
Dasypyrum_V6_876          ------------------------------GGCATGCATATCCTACTGCCG------CTATCTCAGCAGCAACAGGTG
Dasypyrum_V10_961         ------------------------------GGCATGCATATCCTGCTGCCA------CTATCTCAGCAGCAACAGATG
Dasypyrum_V11_873         ------------------------------GGCATACAGATCCTGCGACCA------CTGTTTCAG------------
Dasypyrum_V7_945          ------------------------------GGCATGCATATCCTTCTGCCA------CTATCTCAGCAGCAACAGGTG
Sl1_897                   ------------------------------AGTGGGCAAATCCTGGTGCCA------CTGTCTCAACAGCAACAGGTG
Sl2_735                   CAACAACAACAACAA---------------GGCCTGCGTATCCCGCTGCCA------CTATATCAGCAACAACAGGTG
Sl3_957                   CAACAACAACAACAACAA------------GGCCTGCGTATCCCGCTGCCA------CTATATCAGCAACAACAGGTG
Sl4_897                   ------------------------------GGTGTGCAAATCCTGGTGCCA------CTGTCTCAACAGCAACAGGTT
Sl5_909                   ---------------------------CAAGGCGTGCAGATCCTGCGGCCA------CTATTTCAG------------
Lophopyrum_E1_909         ---------------------------CAAGGCGTGCAGATCCGGCGGCCA------CTGTTTCAG------------
Lophopyrum_E2_909         ---------------------------CAAGGCGTGCAGATCCGGCGGCCA------CTGTTTCAG------------
Lophopyrum_E3_909         ---------------------------CAAGGCGTGCAGATCCGGCGGCCA------CTGTTTCAG------------
Lophopyrum_E4_864         ---------------------------CAAGGCGTGCAGATCCGGCGGCCA------CTGTTTCAG------------
Lophopyrum_E5_909         ---------------------------AAAGGCGTGCAGATCCGGCGGCCA------CTGTTTCAG------------
Lophopyrum_E6_894         ---------------------------CAAGGCGTGCAGATCCGGCGGCCA------CTGTTTCAG------------
Lophopyrum_E7_897         ------------------------------GGCCTGCGTATCCTGCTGCCA------CTATATCAGCAGCAACAGGTG
Lophopyrum_E8_897         ------------------------------GGCCTGCGTACCCTGCTGCCA------CTATATCAGCAGCAACAGGTG
Lophopyrum_E9_897         ------------------------------GGCCTGCGTATCCTGCTGCCA------CTATATCAGCAGCAACAGGTG
Lophopyrum_E10_942        ------------------------------GGTGTGCAAATCCTAGTGCCA------CTGTCTCAACAGCAACAGGTG
Lophopyrum_E11_897        ------------------------------GGTGTGCAAATCCTAGTGCCA------CTGTCTCAACAGCAACAGGTG
Lophopyrum_E12_933        ------------------------------GGCCTACGTATCCTGCTGCCA------CTATATCAGCAGCAACAGGTG
Lophopyrum_E13_897        ------------------------------GGTGTGCAAATCCTAGTGCCA------CTGTCTCAACAGCAACAGGTG
Lophopyrum_E14_993        TAGCAACAGCAACAGCAACAACAACAACAAGGCATGCATATCTTGCTACCA------CTATCTCAGCAGCAACAGGTG
Am6_858                   ---------------------------CAAGGCATACAGATCCTCCGGCCA------CTGTTTCAG------------
Am7_858                   ---------------------------CAAGGCATGCAGATCCTCCGGCCA------CTGTTTCAG------------
Am8_873                   ------------------------------GGCATACAGATCCTGCGACCA------CTGTTTCAG------------
Am9_858                   ---------------------------CAAGGCATACAGATCCTCCGGCCA------CTGTTTCAG------------
Am11_864                  ------------------------------GGCATACAGATCCTGCGACCA------CTGTTTCAG------------
Am12_909                  ------------------------------GGCATACAGATCCTGCGACCA------CTGTTTCAG------------
Am14_936                  ---------------------------CTAGGCATACAGATCCTGCGGCCA------CTATTTCAG------------
Am15_936                  ------------------------------GGCATACAGATCCTGCGGCCA------CTATTTCAG------------
Am16_936                  ---------------------------CTAGGCATACAGATCCTGCGGCCA------CTATTTCAA------------
Am13_873                  ------------------------------GGCATACAGATCCTGCGACCA------CTGTTTCAG------------
Am17_864                  ------------------------------GGCATACCGATCCTGCGACTA------CTGTTTCAG------------
Am10_789                  ------------------------------GGCATACAGATCCTGCGACCA------CTGTTTCAG------------
Ss1_909                   ---------------------------CAAGGCGTGTCGATCCTGCGGCCA------CTATTTCAG------------
Ss2_720                   ---------------------------CAAGGCGTGTCGATCCTGCGGCCA------CTATTTCAG------------
Ss3_897                   ------------------------------GGTGTGCAAATCCTGGTGCCA------CTGTCTCAACAGCAACAGGTG
Ssh1_960                  CAACAA------------------------GGCCTGCGTATCCCGCTGCCA------CTATATCAGCAACAACAGGTG
Ssh2_762                  CAACAA------------------------GGCCTGCGTATCCCGCTGCCA------CTATATCAGCAACAACAGGTG
Ssh3_1020                 CAACAACAA---------------CAACAAGGCGTGCATATCCTGCTGCCA------CTATCTCAGCAGCAACAAGTG
Ssh4_896                  ----------------------------AGGGTGTGCAAATCCTGGTGCCA------CTGTCTCAACAGCAACAAGTG
Ssh5_909                  ---------------------------CAAGGCGTGCAGATCCTGCGGCCA------CTATTTCAG------------
S9_909                    ---------------------------CAAGGCGTGCAGATCCGGCGACCA------TTGTTTCAG------------
S11_1089                  CAACAACAA---------------CAACAAGGCATGCATATCCTACTGCCA------CTATCTCAACAACAACAGGTG
S10_1089                  CAACAACAA---------------CAACAAGGCATGCATATCCTACTGCCA------CTATCTCAACAACAACAGGTG
D5_1047                   ------------------------CAACAAGGCATGCATATCCTGCTGCCA------CTATCTCAACAACAACAGGTG
D6_1044                   ------------------------CAACAAGGCATGCATATCCTGCTGCCA------CTATCTCAACAACAACAGGTG
D7_888                    ------------------------------GGTGTGCAAATCCTGGTGCCA------CTGTCTCAACAGCAACAGGTA
D8_909                    ---------------------------CAAGGCGTGCAGATCCGGCGGCCA------CTGTTTCAG------------
Au1_858                   ---------------------------CAAGGCATACAGATCCTCCGGCCA------CTGTTTCAG------------
Au2_837                   ---------------------------CAAGGCATACAGATCCTCCGGCCA------CTGTTTCAG------------
Au3_846                   ------------------------------GGCATACAGATCCTGCGACCA------CTGTTTCAG------------
Au5_903                   CAACAACAACAACAACGACAACAACAACAAGGCATACAGATCATGCGGCCA------CTATTTCAG------------
Au4_753                   ---------------------------CAAGGCATACAGATCCTCCGGCCA------CTGTTTCAG------------
Secale_cereale_EU368041   ---------------------------GAAGGCGTGCAGATCCTACTACCA------CAGTCTCACCAGCAACATGTG
Secale_sylvestre_EF432546 ---------------------------CAAGGCCTGCAGATCCTACTGCCA------CAGTCTCACCAGCAACATGTG
Secale_strictum_HQ266670  ---------------------------GAAGGCGTGCAGATCCTACTGCCA------CAGTCTCACCAGCAACATGTG

Hordeum_chilense_AY338365 TACCCT---CAACAACAACCGGGCCATGGCTTTTTTCTACCTCAACAACAAGCCCAGTCGTTCAACTTGGTTAGGTCA
C1_909                    ------------CTCGTTCAGGGTCAGGGCATCATCCAACCTCAACAACCAGCTCAA---CTGGAGGTGATCAGGTCA
C2_939                    ------------ATCGTCCAGGGTCAGAGCATCATCCAACCTCAACAACCAGCTCAA---TTAGAGGTGATCAGGTCA
C3_939                    ------------ATCGTCCAGGGTCAGAGCATCATCCAACCTCAGCAACCAGCTCAA---TTAGAGGTGATCAGGTCA
C4_936                    ------------ATCGTCCAGGGTCAGAGCATCATCCAACCTCAACAACCAGCTCAA---TTAAAGGTGATCAGGTCA
C5_939                    ------------ATCGTCCAGGGTCAGAGCATCATCCAACCTCAACAACCAGCTCAA---TTAAAGGTGATCAGGTCA
C6_909                    ------------ATCGTCCAGGGTCAGAGCATCATCCAACCTCAACAACCAGCTCAA---TTAGAGGTGATCAGGCCA
C7_909                    ------------ATCGTCCAGGGTCAGAGCATCATCCAACCTCAGCAACCAGCTCAA---TTAGAGGTGATCAGGTCA
C8_909                    ------------ATCGTCCAGGGTCAGAGCATCATCCAACCCCAACAACCAGCTCAA---TTAGAGGTGATCAGGTCA
C9_909                    ------------ATCGTCCAGGGTCAGAGCATCATCCAACCTCAACAACTAGCTCAA---TTAGAGGTGATCATGTCA
C10_909                   ------------ATCGTCCAGGGTCAGAGCATCATCCAACCTCAACAACCAGCTCAA---TTAGAGGTGATCAGGTCA
C11_909                   ------------ATCGTCCAGGGTCAGAGCATCATCCAACCTCAACAACTAGCTCAA---TTAGAGGTGATCATGTCA
C12_948                   ------------ATCGTCCAGGGTCAGAGCATCATCCAACCTCAACAACCAGCTCAA---TTAGAGGTGATCAGGTCA
M1_897                    ------------CTCGTGCAGGGTCAGGGCATCATCCAACCTCAACAACCAGCTCAA---TTGGAGGTGCTCAGGTCA
M2_897                    ------------CTCGTGCAGGGTCAGGGCATCATCCAACCTCAACAACCAGCTCAA---TTGGAGGTGCTCAGGTCA
M3_909                    ------------CTCATCCAGGGCCAGGGCATCATCCAAGCTCAACAACCAGCTCAA---TTGGAGGTGATCAGGTCA
M4_890                    GGTCAAGGTACTCTCGTCCAG-------------------------------------------AGGTGATCAGGTCA
M5_887                    GGTCAAGGTACTCTCGTCCAG-------------------------------------------AGGTGATCAGGTCA
T1_882                    GGTCAAGGTACTCTCGTCCAAGGTCAGGGCATCATCCAACCTCAACAACCAGCTCAA---CTGGAGGTGATTAGGTCA
T2_882                    GGTCAAGGTACTCTCGTCCAAGGTCAGGGCATCATCCAACCTCAACAACCAGCTCAA---CTGGAGGTGATTAGGTCA
T3_882                    GGTCAAGGTACTTTCGTCCAAGGTCAGGGCATCATCCAACCTCAACAACCAGCTCAA---CTGGAGGTGATTAGGTCA
T4_897                    GGTCAAGGTACTCTCGTCCAAGGTCAGGGCATCATCCAACCTCAACAACCAGCTCAA---TTGGAGGTGATCAGGTCA
T5_896                    GGTCAAGGTACTCTCGTCCAAGGTCAGGGCATCATCCAACCTCAACAACCAGCTCAA---TTGGAGGTGATTAGGTCA
T6_897                    GGTCAAGGTACTCTCGTCCAAGGTCAGGGCATCGTCCAACCTCAACAACCAGCTCAA---CTGGAGGTGATTAGGTCA
T7_909                    ------------CTCGTTCAGGGTCAGGGCATCATCCAACCTCAACAACCAGCTCAA---TTGGAGGTGATCAGGTCA
T8_909                    ------------CTCGTTCAGGGTCAGGGCATCATCCAACCTCAACAACCAGCTCAA---TTGGAGGTGATCAGGTCA
S1_909                    ------------CTCGTCCAGGGTCAGGGCATCATCCAACCTCAACAACCAGCTCAA---TTGGAGGTGATCAGGTCA
S2_909                    ------------CTCGTCCAAGGTCGGGGCATCATCCAACCTCAACAACCAGCTCAA---TTGGAGGTGATCAGGTCA
S4_1080                   GGTCAAGGTACTCTCGTCCAAGGCCAGGGCATCATCCAACCTCAACAACCAGCTCAA---TTGGAGGCGATCAGGTCA
S5_909                    ------------CTCGTCCAGGGTCAGGGCATCATCCAACCTCAACAACCAGCTCAA---TTGGAGGTGATCAGGTCC
S6_909                    ------------CTCGTCCAGGGTCAGGGCATCATCCAACCTCAACAACCAGCTCAA---TTGGAGGTGATCAGGTCA
S7_1089                   GGTCAAGGTACTCTCGTCCAAGGCCAGGGCATCATCCAACCTCAACAACCAGCTCAA---TTGGAGGCGATCAGGTCA
S8_873                    GGTCAAGGTACTCTCATCCAGGGTCaGGGcATCATCCAACCTcAAcAACCAGCTCAA---TTGGAGGTGATCAGGTCA
D1_897                    GGTCAAGGTACTCTCGTCCAAGGTCAGGGCATCATCCAACCTCAACAACCAGCTCAA---TTGGAGGTGATTAGGTCA
D2_888                    AGTCAAGGTACTCTCGTCCAGGGCCAGGGCATCATCCAACCCCAACAACCAGCTCAA---TTGGAGGCGATCAGGTCA
D3_894                    GGTCAAGGTACTCTCGTCCAAGGTCAGGGCATCATCCAACCTCAACAACCAGCTCAA---TTGGAGGTGATTAGGTCA
D4_879                    GGTCAAGGTTCTCTAGTCCAAGGCCAGGGCATCATCCAACCACAACAACCAGCTCAA---TTAGAGGCGATCAGATCA
U9_928                    GGTCAAGGTACTCTGGTCCATGGCCAAGGCATCATCCAACCCCAACAACCAACTCAA---TTGGAGGTGATCAGGTCA
U10_928                   GGTCAAGGTACTCTGGTCCATGGCCAAGGCATCATCCAACCCCAACAACCAACTCAA---TTGGAGGTGATCAGGTCA
U1_921                    ------------ATCATCCAGGGTCTGGGCATCATCCAACCTCAACAACCAGCTCAA---TTGGAGGGGACCAAGTCA
U2_921                    ------------ATCATCCAGGGTCTGGGCATCATCCAACCTCAACAACCAGCTCAA---TTGGAGGGGACCAGGTCA
U3_921                    ------------ATCATCCAGGGTCTGGGCATCATCCAACCTCAACAACCAGCTTAA---TTGGAGGGGACTAGGTCA
U4_900                    ------------ATCATCCAGGGTCTGGGCATCATCCAACCTCAACAACCAGCTCAA---TTGGAGGGGACCAGGTCA
U5_900                    ------------ATCATCCAGGGTCTGGGCATCATCCAACCTCAACAACCAGCTCAA---TTGGAGGGGACCAGGTCA
U6_909                    ------------CTCGTTCAGGGTCAGGGCATCATCCAACCTCAACAACCAGCTCAA---TTGGAGGTGATCAGGTCA
U7_920                    ------------ATCATCCAGGGTCTGGGCATCATCCAACCTCAACAACCATCTCAA---TTGGAGGGGACTAGGTCA
U8_873                    ------------ATCATCCAGGGTCTGGGCATCATCCAACCTCAACAACCAGCTCAA---TTGGAGGGGACCAGGTCA
N1_873                    ------------CTCGTGCAGGGTCAGGGCATCATGCAACCTCAACAACCAGCTCAA---TTGGAGGTTCTCAGGTCA
N2_906                    ------------CTCGTGCAGGGTCAGGGCATCATGCAACCTCAACAACCTGCTCAA---TTGGAGGTGCTCAGGTCA
N3_924                    ------------CTCGTCCAGGGTCTGGGCATCATCCAACCTCAACAACCATCCCAA---TTGGAGGGGATCAGGTCA
N4_924                    ------------CTCGTCCAGGGTCTGGGCATCATCCAACCTCAACAACCATCCCAA---TTGGAGGGGATCAGGTCA
N5_885                    ------------ATCGTCCAGGGTCTGGGCATCATCCAACCTCAACAACCAACTCAA---TTGGAGGGGATCAGGTCA
N6_885                    ------------ATCGTCCAGGGTCTGGGCATCATCCAACCTCAACAACCAACTCAA---TTGGAGGGGATCAGGTCA
N7_909                    ------------CTCATTCAGGGTCAGGGCATCATCCAACCTCAACAACCAGCTCAA---TTGGAGGTGATCAGGTCA
Am1_873                   ------------CTTGTCCAGGGACAGGGCATCATCCAACCTCAACAACCAGCTCAA---TATGAGGTGATCAGGTCA
Am2_873                   ------------CTTGTCCAGGGACAGGGCATCATCCAACCTCAACAACCAGCTCAA---TATGAGGTGATCAGGTCA
Am3_870                   ------------CTTGTCCAGAGACAGGGCATCATCCAACCTCAACAACCAGCTCAA---TATGAGGTGATCAGGTCA
Am4_759                   ------------CTTGTCCAGGGACAGGGCATCATCCAACCTCAACAACCAGCTCAA---TATGAGGTGATCAGGTCA
Am5_939                   ------------CTCGTCCAGGGTCAGGGCATCATCCAACCTCAACAACCGGCTCAA---TTGGACGTGATCAGGTCA
Am18_858                  ------------CTCGTCCAAGGTCAGGGCATCATCCAACCTCAACAACCAGCTCAA---TATGAGGTGATCAGGTCA
Am19_864                  ------------CTTGTCCAGGGACAGGGAATCATCCAACCTCAACAACCAGCTCAA---TATGAGGTGATCAGGTCA
Sb3_999                   GGTCAAGGCACTCTTGTCCAAGGCCAGGGCATCATCCAGCCTCAACAACCAGCTCAA---TTGGAGGCGATCAGGTCA
Sb2_981                   GGTCAAGGTACTCTCGTCCAGGGCCAGGGCATCATCCAACCCCAACAACCAGCTCAA---TTGGAGGCGATCAGGTCA
Sb1_909                   ------------CTCGCCCAGGGTCTGGGTATCATCCAACCTCAACAACCAGCTCAA---TTGGAGGGGATCAGGTCA
Crithopsis_K1_948         GGTCAAGGTACTCTCGTCCAAGGCCAGGGCATCATCCAACCTCAACAACCAACTCAA---TTGGAGGCGATCAGGTCA
Crithopsis_K2_930         GGTCAAGGTACTCTCGTCCAAGGCCAGGGCATCATCCAACCTCAACAACCAACTCAA---TTGGAGGCGATCAGGTCA
Dasypyrum_V1_915          GGTCAAGGTACTCTCCTCCAGGGTCAGGGCATCATCCAACCTCAACAACCAGCTCAA---TTGGAGGCGATCAGGTCA
Dasypyrum_V2_966          GGTCAAGGTACTCTCCTCCAGGGTCAGGGCATCATCCAACCTCAACAACCAGCTCAA---TTGGAGGCGATCAGGTCA
Dasypyrum_V3_948          GGTCAAGGTACTCTCCTCCAGGGTCAGGGCATCATCCAACCTCAACAACCAGCTCAA---TTGGAGGCGATCAGGTCA
Dasypyrum_V4_965          GGTCAAGGTACTCTCCTCCAGGGTCAGGGCATCATCCAACCTCAACAACCAGCTCAA---TTAGAGGCGATCAGGTCA
Dasypyrum_V5_981          GGTCAAGGTACTCTCGTCCAGGGTCAGGGCATCATCCAACATCAACAACCAGCTCAA---TTGGAGGCGATCAGGTCA
Dasypyrum_V8_879          GGTCAAGGTACTCTCCTCCAGGGTCAGGGCATCATCCAACCTCAACAACCAGCTCAA---TTAGAGGCGATCAGGTCA
Dasypyrum_V9_957          GGTCAAGGTACTCTCGTCCAGGGTCAGGGCATCATCCAACATCAACAACCAGCTCAA---TTGGAGGCGATCAGGTCA
Dasypyrum_V6_876          GGTCAAGGTACTCTCGTCCAGGGTCAGGGCATCATCCAACATCAACAACCAGCTCAA---TTGGAGGCGATCAGGTCA
Dasypyrum_V10_961         GGTCAAGGTACTCTCGTCCAGGGTCAGGGCATCATCCAACCTCAACAACCAGCTCAA---TTGGAGGCAATCAGGTCA
Dasypyrum_V11_873         ------------CTTGTCCAGG-ACAGGGCATCATCCAACCTCAACAACCAGCTCAA---TATGAGGTGATCAGGTCA
Dasypyrum_V7_945          GGTCAAGGTACTCTCCTCCAGGGTCAGGGCATCATCCAACCTCAACAACCAGCTCAA---TTGGAGGCGATCAGGTCA
Sl1_897                   GGTCAAGGTATTCTCGTCCAGGGTCAAGGCATCATCCAACCTCAACAACCAGCTCAA---TTGGAGGTGATCAGGTCA
Sl2_735                   GGTCAAGGTACTCTCGTCCAGGGCCAGGGCATCATCCAACCCCAACAACCAGCTCAA---TTGGAGGCGATCAGGTCA
Sl3_957                   GGTCAAGGTACTCTCGTCCAGGGCCAGGGCATCATCCAACCCCAACAACCAGCTCAA---TTGGAGGCGATCAGGTCA
Sl4_897                   GGTCAAGGTACTCTCGTCCAGGGTCAGGGCATCATCCAACCTCAGCAACCAGCTCAA---TTGGAGGTGATCGGGTCA
Sl5_909                   ------------CTCGCCCAGGGTCTGGGTATCATCCAACCTCAACAACCAGCTCAA---TTGGAGGGGATCAGGTCA
Lophopyrum_E1_909         ------------CTCGTTCAGGGTCAGGGCATCATCCAACCTCAACAACCAGCTCAA---TTGGAGGTGATCAGGTCA
Lophopyrum_E2_909         ------------CTCGTTCAGGGTCAGGGCATCATCCAACCTCAACAACCAGCTCAA---TTGGAGGTGATCAGGTCA
Lophopyrum_E3_909         ------------CTCGTTCAGGGTCAGGGCATCATCCAACCTCAACAACCAGCTCAA---TTGGAGGTGATCAGGTCA
Lophopyrum_E4_864         ------------CTCGTTCAGGGTCAGGGCATCATCCAACCTCAACAACCAGCTCAA---TTGGAGGTGATCAGGTCA
Lophopyrum_E5_909         ------------CTCGTTCAGGGTCAGGGCATCATCCAACCTCAACAACCAGCTCAA---TTGGAGGTGATCAGGTCA
Lophopyrum_E6_894         ------------CTCGTTCAGGGTCAGGGCATCATCCAACCTCAACAACCAGCTCAA---TTGGAGGTGATCAGGTCA
Lophopyrum_E7_897         GGTCAAGGTACTCTCGTCCAGGGCCAGGGCATCATCCAAGCCCAACAACCAGCTCAA---TTGGAGGCGATCAGGTCA
Lophopyrum_E8_897         GGTCAAGGTACTCTCGTCCAGGGCCAGGGCATCATCCAAGCCCAACAACCAGCTCAA---TTGGAGGCGATCAGGTCA
Lophopyrum_E9_897         GGTCAAGGTACTCTCGTCCAGGGCCAGGGCATCATCCAAGCCCAACAACCAGCTCAA---TTGGAGGCGATCAGGTCA
Lophopyrum_E10_942        GGTCAAGGTACTCTCGTCCAGGGTCAGGGCATCATCCAACCTCAACAACCAGCTCAG---TTGGAGGTGATCAGGTCA
Lophopyrum_E11_897        GGTCAAGGTACTCTCGTCCAGGGTCAGGGCATCATCCAACCTCAACAACCAGCTCAA---TTGGAGGTGATCAGGTCA
Lophopyrum_E12_933        GGTCAAGGTACTCTCGTCCAGGGCCAAGGCATCATCCAACCCCAACAACCAGCTCAA---TTGGAGGCGATCAGGCCT
Lophopyrum_E13_897        GGTCAAGGTACTCTCGTCCAGGGTCAGGGCATCATCCAACCTCAACAACCAGCTCAA---TTGGAGGTGATCAGGTCA
Lophopyrum_E14_993        GGTCAAGGTGCTCTAGTCCAAGGCCAGGGCATCATCCAACCACAACAACCAGCTCAA---TTGGAGGCGATCAGATCA
Am6_858                   ------------CTCGTCCAAGGTCAGGGCATCATCCAACCTCAACAACCAGCTCAA---TATGAGGTGATCAGGTCA
Am7_858                   ------------CTCGTCCAAGGTCAGGGCATCATCCAACCTCAACAACCAGCTCAA---TATGAGGTGATTAGGTCA
Am8_873                   ------------CTTGTCCAGGGACAGGGCATCATCCAACCTCAACAACCAGCTCAA---TATGAGGTGATCAGGTCA
Am9_858                   ------------CTCGTCCAAGGTCAGGGCATCATCCAACCTCAACAACCAGCTCAA---TATGAGGTGATCAGGTTA
Am11_864                  ------------CTTGTCCAGGGACAGGGAATCATCCAACCTCAACAACCAGCTCAA---TATGAGGTGATCAGGTCA
Am12_909                  ------------CTTGTCCAGGGACAGGGAATCATCCAACCTCAACAACCAGCTCAA---TATGAGGTGATCAGGTCA
Am14_936                  ------------CTCGTCCAGGGTCAGGGCATCATCCAACCTCAACAACCGGCTCAA---TTGGAGGTGATCAGGTCA
Am15_936                  ------------CTCGTCCAGGGTCAGGGCATCATCCAACCCCTCACAACGGCTCAA---TTGGAGGTGATCAGGTCA
Am16_936                  ------------CTCGTCCAGGGTCAGGGCATCATCCAACCTCAACAACCGGCTAAA---TTGGAGGTGATCAGGTCA
Am13_873                  ------------CTTGTCCAGGGACAGGGCATCATCCAACCTCAACAACCAGCTCAA---TATGAGGTGATCAGGTCA
Am17_864                  ------------CTTGTCCAGGGACAGGAAATCATCCAACCTCCAACACCAGATAAA---AATGAGGTGATCAGGTCA
Am10_789                  ------------CTTGTCCAGGGACAGGGAATCATCCAACCTCAACAACCAGCTCAA---TATGAGGTGATCAGGTCA
Ss1_909                   ------------CTCGCCCAGGGTCTGGGTATCATCCAACCTCAACAACCAGCTCAA---CTGGAGGGGATCAGGTCA
Ss2_720                   ------------CTCGCCCAGGGTCTGGGTATCATCCAACCTCAACAACCAGCTCAA---CTGGAGGGGATCAGGTCA
Ss3_897                   GGTCAAGGTATTCTCGTCCAGGGTCAAGGCATCATCCAACCTCAACAACCAGCTCAA---TTGGAGGTGATCAGGTCA
Ssh1_960                  GGTCAAGGTACTCTCGTCCAGGGCCAGGGCATCATCCAACCCCAACAACCAGCTCAA---TTGGAGGCGATCAGGTCA
Ssh2_762                  GGTCAAGGTACTCTCGTCCAGGGCCAGGGCATCATCCAACCCCAACAACCAGCTCAA---TTGGAGGCGATCAGGTCA
Ssh3_1020                 GGTCAAGGCACTCTTGTCCAAGGCCAGGGCATCATCCAGCCTCAACAACCAGCTCAA---TTGGAGGCGATCAGGTCA
Ssh4_896                  GGTCAAGGTATTCTCGTCCAGGGTCAAGGCATCATCCAACCTCAACAACCAGCTCAA---TTGGAGGTGATCAGGTCA
Ssh5_909                  ------------CTCGCCCAGGGTCTGGGTATCATCCAACCTCAACAACCAGCTCAA---TTGGAGGGGATCAGGTCA
S9_909                    ------------CTCGTCCAGGGTCAGGGCATCATCCAACCTCAACAACCAGCTCAA---TTGGAGGTGATCAGGTCA
S11_1089                  GGTCAAGGTACTCTCGTCCAAGGCCAGGGCATCATCCAACCTCAACAACCAGCTCAA---TTGGAGGCGATCAGGTCA
S10_1089                  GGTCAAGGTACTCTCGTCCAAGGCCAGGGCATCATCCAACCTCAACAACCAGCTCAA---TTGGAGGCGATCAGGTCA
D5_1047                   GGTCAAGGTACTCTCGTCCAAGGCCAGGGCATCATCCAACCTCAACAACCAGCTCAA---TTGGAGGCGATCAGGTCA
D6_1044                   GGTCAAGGTACTCTCGTCCAAGGCCAGGGCATCATCCAACCTCAACAACCAGCTCAA---TTGGAGGCGATCAGGTCA
D7_888                    GGTCAAGGCACTCTCGTCCAAGGTCAGGGCATCATCCAACCTCAACAACCAGCTCAA---TTGGAGGTGATTAGGTCA
D8_909                    ------------CTCGTTCAGGGTCAGGGCATCATCCAACCTCAACAACCAGCTCAA---TTGGAGGTGATCAGGTCA
Au1_858                   ------------CTCGTCCAAGGTCAGGGCATCATCCAACCTCAACAACCAGCTCAA---TATGAGGTGATCAGGTCA
Au2_837                   ------------CTCGTCCAAGGTCAGGGCATCATCCAACCTCAACAACCAGCTCAA---TATGAGGTGATCAGGTCA
Au3_846                   ------------CTTGTCCAGGGACAGGGCATCATCCAACCTCAACAACCAGCTCAA---TATGAGGTGATCAGGTCA
Au5_903                   ------------CTCGTCCAGGGTCAGGGCATCATCCAACCTCAACAACCAGCTCAA---TTGGAGGTGATCAGGTCA
Au4_753                   ------------CTCGTCCAAGGTCAGGGCATCATCCAACCTCAACAACCAGCTCAA---TATGAGGTGATCAGGTCA
Secale_cereale_EU368041   GGTCAAGGTGCTCTCGCCCAGGTCCAGGGTATCATCCAACCTCAACAACTATCTCAA---TTGGAAGTGGTCAGGTCA
Secale_sylvestre_EF432546 GGTCAAGGTGCTCTCGCGCAGGTCCAGGGTATCATCCAACCTCAACAACTATCTCAG---TTGGAAGTGGTCAGGTCA
Secale_strictum_HQ266670  GGTCAAGGTGCTCTCGCCCAGGTCCAGGGTATCATCCAACCTCAACAACTATCTCAA---TTGGAAGTGGTCAGGTCA

Hordeum_chilense_AY338365 TTGGTGATTCAGACACTACCTAT
C1_909                    TTGGTATTGAGAACTCTTCCAAC
C2_939                    TTGGTGTTGAAAACTCTTCCAAC
C3_939                    TTGGTGTTGAAAACTCTTCCAAC
C4_936                    TTGGTGTTGAAAACTCTTCCAAC
C5_939                    TTGGTGTTGAAAACTCTTCCAAC
C6_909                    TTGGTGTTGAAAACTCTTCCAAC
C7_909                    TTGGTGTTGAAAACTCTTCCAAC
C8_909                    TTGGTGTTGAAAACTCTTCCAAC
C9_909                    TTGGTGTTGAAAACTCTTCCAAC
C10_909                   TTGGTGTTGAAAACTCTTCCAAC
C11_909                   TTGGTGTTGAAAACTCTTCCAAC
C12_948                   TTGGTGTTGCAAACTCTTCCAAC
M1_897                    TTGGTATTGAGAACTCTTCCAAC
M2_897                    TTGGTATTGAGAACCCTTCCAAC
M3_909                    TTGGTATTGAAAACTCTTCCAAC
M4_890                    TTGGTGTTGCAAACTCTTCCAAC
M5_887                    TTGGTGTTGCAAACTCTTCCAAC
T1_882                    TTGGTGTTGCAAACTCTTCCAAC
T2_882                    TTGGTGTTGCAAACTCTTCCAAC
T3_882                    TTGGTGTTGCAAACTCTTCCAAC
T4_897                    TTGGTGTTGCAAACTCTTCCAAC
T5_896                    TTGGTGTTGCAAACTCTTCCAAC
T6_897                    TTGGTGTTGCAAACTCTTCCAAC
T7_909                    TTGGTATTGAGAACTCTTCCAAC
T8_909                    TTGGTATTGAGAACTCTTCCAAC
S1_909                    TTGGTATTGCAAACTCTTCCAAC
S2_909                    TTGGTATTGAGAACTCTTCCAAC
S4_1080                   TTGGTGTTGCAAACTCTTCCAAC
S5_909                    TTGGTATTGCAAACTCTTCCAAC
S6_909                    TTGGTATTGAAAACTCTTCCAAA
S7_1089                   TTGGTGTTGCAAACTCTTCCAAC
S8_873                    TTGGtGTTGcAAAcTCTTCCAAC
D1_897                    TTGGTGTTGCAAACTCTTGCAAC
D2_888                    TTGGTGTTGCAAACTCTTCCAAC
D3_894                    TTGGTGTTGCAAACTCTTGCAAC
D4_879                    TTGGTGTTGCAAACTCTTCCATC
U9_928                    TTGGTGTTACAAACTCTTCCAAC
U10_928                   TTGGTGTTACAAACTCTTCCAAC
U1_921                    TTGGTATTGAAAACTCTTCCAAC
U2_921                    TTGGTATTGAAAACTCTTCCAAC
U3_921                    TTGGTATTGAAAACTCTTCCAAC
U4_900                    TTGGTATTGAAAACTCTTCCAAC
U5_900                    TTGGTATTGAAAACTCTTCCAAC
U6_909                    TTGGTATTGAGAACTCTTCCAAC
U7_920                    TTGGTATTGAAAACTCTTCCAAC
U8_873                    TTGGTATTGAAAACTCTTCCAAC
N1_873                    TTGGTATTGAGAACTCTTCCAAC
N2_906                    TTGGTATTGAGAACTCTTCCAAC
N3_924                    TTGGTATTGAAAACTCTTCCAAC
N4_924                    TTGGTATTGAAAACTCTTCCAAC
N5_885                    TTGGTATTGAAAACTCTTCCAAC
N6_885                    TTGGTATTGAAAACTCTTCCAAC
N7_909                    TTGGTATTGAGAACTCTTCCAAC
Am1_873                   TTGGTATTGAGAACCCTTCCAAA
Am2_873                   TTGGTATTGAGAACCCTTCCAAA
Am3_870                   TTGGTATTGAGAACTCTTCCAAC
Am4_759                   TTGGTATTGAGAACCCTTCCAAA
Am5_939                   TTGGTATTGGGAACTCTTCCAAC
Am18_858                  TTGGTATTGAGAACCCTTCCAAA
Am19_864                  TTGGTATTGAGAACCCTTCCAAA
Sb3_999                   TTGGTGTTGCAAACTCTTCCAAC
Sb2_981                   TTGGTGTTGCAAACTCTTCCAAC
Sb1_909                   TTGGTATTAAAAACTCTTCCAAC
Crithopsis_K1_948         TTGGTGTTTCAAACTCTTCCAAC
Crithopsis_K2_930         TTGGTGTTGCAAACTCTTCCAAC
Dasypyrum_V1_915          TTGGTGTTGCAAACTCTTCCAAC
Dasypyrum_V2_966          TTGGTGTTGCAAACTCTTCCAAC
Dasypyrum_V3_948          TTGGTATTGCAAACTCTTCCAAC
Dasypyrum_V4_965          TTGGTGTTGCAAACTCTTCCAAC
Dasypyrum_V5_981          TTGGTGTTGCAAACTCTTCCAAC
Dasypyrum_V8_879          TTGGTGTTGCAAACTCTTCCAAC
Dasypyrum_V9_957          TTGGTGTTGCAAACTCTTCCAGC
Dasypyrum_V6_876          TTGGTGTTGCAAACTCTTCCAAC
Dasypyrum_V10_961         TTGGTGTTGCAAACTCTTCCAAC
Dasypyrum_V11_873         TTGGTATTGAGAACCCTTCCAAA
Dasypyrum_V7_945          TTGGTGTTGCAAACTCTTCCAAC
Sl1_897                   TTGGTGTTGCAAACTCTTCCAAC
Sl2_735                   TTGGTGTTGCAAACTCTTCCAAT
Sl3_957                   TTGGTGTTGCAAACTCTTCCAAT
Sl4_897                   TTGGTGTTGCAAACTCTTCCAAC
Sl5_909                   TTGGTATTGAAAACTCTTCCAAC
Lophopyrum_E1_909         TTGGTATTGAAAACTCTTCCAAC
Lophopyrum_E2_909         TTGGTATTGAAAACTCCTCCAAC
Lophopyrum_E3_909         TTGGTATTGAAAACTCTTCCAAC
Lophopyrum_E4_864         TTGGTATTGAAAACTCTTCCAAC
Lophopyrum_E5_909         TTGGTATTGAAAACTCTTCCAAC
Lophopyrum_E6_894         TTGGTATTGAAAACTCTTCCAAC
Lophopyrum_E7_897         TTGGTGTTGCAAACTCTTCCAAC
Lophopyrum_E8_897         TTGGTGTTGCAAACTCTTCCAAC
Lophopyrum_E9_897         TTGGTGTTGCAAACTCTTCCAAC
Lophopyrum_E10_942        TTGGCGTTGCAAACTCTTCCAAC
Lophopyrum_E11_897        TTGGCGTTTCAAACTCTTCCAAC
Lophopyrum_E12_933        TTGGTGTTGCAAAACTCTTCCAA
Lophopyrum_E13_897        TTGGCGTTGCAAACTCTTCCAAC
Lophopyrum_E14_993        TTGGTGTTACAAACTCTTCCATC
Am6_858                   TTGGTATTGAGAACCCTTCCAAA
Am7_858                   TTGGTATTGAGAACCCTTCCAAA
Am8_873                   TTGGTATTGAGAACCCTTCCAAA
Am9_858                   TTGGTATTGACAACCCTTCCAAG
Am11_864                  TTGGTATTGAGAACCCTTCCAAA
Am12_909                  TTGGTATTGAGAAACCCTTCCAA
Am14_936                  TTGGTATTGGGAACTCTTCCAAC
Am15_936                  TTGGTATTGGGAAACTCTCCCAA
Am16_936                  TTGGTATTGAGAACTCTTCAAAC
Am13_873                  TTGGTATTGAGAACCCTTCCAAA
Am17_864                  TTGGAATTGACAACCCTTCCAGA
Am10_789                  TTGGTATTGAGAACCCTTCCAAA
Ss1_909                   TTGGTATTGAAAACTCTTCCAAC
Ss2_720                   TTGGTATTGAAAACTCTTCCAAC
Ss3_897                   TTGGTGTTGCAAACTCTTCCAAC
Ssh1_960                  TTGGTGTTGCAAACTCTTCCAAC
Ssh2_762                  TTGGTGTTGCAAACTCTTCCAAC
Ssh3_1020                 TTGGTGTTGCAAACTCTTCCAAC
Ssh4_896                  TTGGTGTTGCAAACTCTTCCAAC
Ssh5_909                  TTGGTATTGAAAACTCTTCCAAC
S9_909                    TTGGTATTGCAAACTCTTCCAAC
S11_1089                  TTGGTGTTGCAAACTCTTCCAAC
S10_1089                  TTGGTGATGCAAACTCTTCCAAC
D5_1047                   TTGGTGTTGCAAACTCTTCCAAC
D6_1044                   TTGGTGTTGCAAACTCTTCCAAC
D7_888                    TTGGTGTTGCAAACTCTTCCAAC
D8_909                    TTGGTATTGAGAACTCTTCCAAC
Au1_858                   TTGGTATTGAGAACCCTTCCAAA
Au2_837                   TTGGTATTGAGAACCCTTCCAAA
Au3_846                   TTGGTATTGAGAACCCTTCCAAA
Au5_903                   TTGGTATTGGGAACTCTTCCAAC
Au4_753                   TTGGTATTGAGAACCCTTCCAAA
Secale_cereale_EU368041   TTGGTGCTGCAAAATCTTCCAAC
Secale_sylvestre_EF432546 TTGGTGCTGCAAAATCTTCCAAC
Secale_strictum_HQ266670  TTGGTGCTGCAAAATCTTCCAAC
;
end;
