# Supplementary material for: Expansion of the gamma-gliadin gene family in Aegilops and Triticum
Source: BMC Evol Biol. 2012 Nov 8;12:215. doi: 10.1186/1471-2148-12-215 (PMC3537741; doi:10.1186/1471-2148-12-215)
Supplement: Additional file 3 — Alignment of gamma-gliadin amino acid sequences (Nexus format). [file 1471-2148-12-215-S3.txt]

#NEXUS
[ Title ]
begin data;
   dimensions ntax=131 nchar=527;
   format missing=? gap=- matchchar=. datatype=protein interleave=yes;
   matrix

[!Domain=Data;]
Hordeum_chilense_AY338365 FALLGLATTITTATVQFDPSGHGVQRPQQS--YPQW-----------------QPVPQQQP-----------------FP
C1_909                    LTILAMATTIATANMQVDPGYQ-VQWPQQQ-PSPQP----------------QQPFCQQPQ---------------QTIP
C2_939                    LTILAMATTIATANMQVGPSGQ-VQWPQQQ-PFPQP----------------QQPLYQQPQ---------------QIFL
C3_939                    LTILAMATTIATANMQVGPSSQ-VQWPQQQ-PFPQP----------------QQPLYQQPQ---------------QIFL
C4_936                    LTILAMATTIATANMQVGPSGQ-VQWPQQQ--LPQP----------------QQPLYQQPQ---------------QIFS
C5_939                    LTILAMATTIATANMQVGPSGQ-VQWPQQQ-QLPQP----------------QQPLYQQPQ---------------QIFS
C6_909                    LTILAMAITIATANMQVVPSSQ-VQWPQQQ-PLPQP----------------QQPLYQQPQ---------------QAFP
C7_909                    LTILAMAITIATANMQVVPSGQ-VQWPQQQ-PLPQP----------------QQPLYQQPQ---------------QAFP
C8_909                    LTILAMAITIATANMQVVPSGQ-VQWPQQQ-PLPQP----------------QQPLYQQPQ---------------QAFP
C9_909                    LTMLAMPTTIATANMQVGPSGQ-VQWPQQQ-PLPQP----------------QQPLYQQPQ---------------QTFP
C10_909                   LTILAMAITIATANMQVVPSGQ-VQWPQQQ-PLPQP----------------QQPLYQQPQ---------------QAFP
C11_909                   LTMLAMPTTIATANMQVGPSGQ-VQWPQQQ-PLPQP----------------QQPLYQQPQ---------------QTFP
C12_948                   LTILAMATTIATANMQVGPSGQ-VQWPQQQ-PLPQP----------------QQPLYQQLQ---------------KIFP
M1_897                    LTIFAAALTIATANIQVDPSGQ-VQWPQQQ-PFPQ-----------------PQPFSQQPQ---------------QAFP
M2_897                    LTILAMTITIATANMQVDPSGQ-VQWPQQQ-PFPQ-----------------PQPFSQQPQ---------------QAFP
M3_909                    LTILAMATTIATANMQVDPSGQ-VQWTQQQ-QFPQP----------------QQPFCQQPQ---------------QTIP
M4_890                    LTILAMAITIGTANMQVDPSGQ-VQWPQQQ-PVPQP----------------DQPFYQQPR---------------QTFP
M5_887                    LTILAMAITIGTANMQVDPSGQ-VQWPQQQ-PVPQP----------------DQPFYQQPR---------------QTFP
T1_882                    LTILAMAITIAMANMQVDPSGQ-VQWPQQQ-PFPQP----------------HQPFSQQPQ---------------QTFP
T2_882                    LTILAMAITIATANMQVDPRGQ-VQWSQQQ-PFPQP----------------HQPFSQQPQ---------------QTFP
T3_882                    LTILAMAITIATANMQVDPSGQ-VQWSQQQ-PFPQP----------------HQPFSQQPQ---------------QTFP
T4_897                    LTILAMAITIATANMQVDPSGQ-VQWPQQQ-PFPQP----------------HQPFSQQPQ---------------QTFP
T5_896                    LTILAMAITIATANMQVDPSGQ-VQWPQQQ-PFPQP----------------HQPFSQQPQ---------------QTFP
T6_897                    LTILAMAITIATANMQVDPSGQ-VQWPQQQ-PFPQP----------------HQPFSQQPQ---------------RTFP
T7_909                    LTILAMATIIATANMQVDPGYQ-VQWPQQQ-PFAQP----------------EQPFCQQPQ---------------QTIP
T8_909                    LTILAMATIIATANMQVDPGYQ-VQWPQQQ-PFPQP----------------QQPFCQQPQ---------------QTIP
S1_909                    LTILAMATTIATANMQVDPSGQ-VQWPQQQ-PFPQP----------------QQPFCQQPQ---------------QTIP
S2_909                    LTILAMATTIATANMQVDPSGQ-VQWPQQQ-PFPQP----------------QQPFCQQPQ---------------QTIP
S4_1080                   LTILAMAITISTANMQVDPSSQ-VQWPQQQ-LVPQL----------------QQPLSQQPQ---------------QAFP
S5_909                    LTILAMATTIATANMQVDPSGQ-VQWPQQQ-PFPQP----------------QQPFCQQPQ---------------QTIP
S6_909                    LTILAMATTIAIANMQVDPSGQ-VQWPQQQ-PFPQP----------------QQPFCQQPQ---------------QTIP
S7_1089                   LTILAMAITISTANMQVDPSGQ-VQWPQQQ-LVPQL----------------QQPLSQQPQ---------------QAFP
S8_873                    LTILAMAITIATANMQVDPSGQ-VQWPQQQ-PFPQP----------------HQPFSQQPQ---------------QTFP
D1_897                    QTILVMAITIATANMQVDPSGQ-VQWPQQQ-PFPQP----------------HQPFSQQPQ---------------QTFP
D2_888                    LTILAMAITIGTANMQVDPSSQ-VQWPQQQ-PVPQP----------------HQPFSQQPQ---------------QTFP
D3_894                    QTILVMAITIATANMQVDPSGQ-VQWPQQ--PFPQP----------------HQPFSQQPQ---------------QTFP
D4_879                    LTILAMAITIGTANIQVDPSGQ-VQWPQQQ-LVPQP----------------QQPLSQQPQ-------------------
U9_928                    LTVLAMAITIDTTNMQVDPSYQ-VQWPQEQ-LVSQP----------------QQPFSQQPQ---------------QTFP
U10_928                   LTVLAMAITIDTTNMQVDPSYQ-VQWPQEQ-LVSQP----------------QQPFSQQPQ---------------QTFP
U1_921                    LTILAMATTIATANMQVDPSSQ-VQWPQEQ-PFPQP----------------QQPFSQQPQ---------------QTFP
U2_921                    LTILAMATTIATANMQVDPSSQ-VQWPQEQ-PFPQP----------------QQPFSQQPQ---------------QTFP
U3_921                    LTILAMATTIATANMQVDPSSQ-VQWPQEQ-PFPQP----------------QQPFSQQPQ---------------QTFP
U4_900                    LTILAMATTIATANMQVDPSSQ-VQWPQEQ-PFPQP----------------QQPFSQQPQ---------------QTFP
U5_900                    LTILAMATTIATANMQVDPSSQ-VQWPQEQ-PFPQP----------------QQPFSQQPQ---------------QTFP
U6_909                    LTILAMATTIATANMQVDPGYQ-VQWPQQQ-PFPQP----------------QQPFCQQPQ---------------QTIP
U7_920                    LTILAMATTIATANMQVDPSSQ-VQWPQEQ-PFPQP----------------QQPFSRQPQ---------------QTFP
U8_873                    LTILAMATTIATANMQVDPSSQ-VQWPQEQ-PFPQP----------------QQPFSQQPQ-------------------
N1_873                    LTIFAAALTIATANIQVDPSGQ-VQWPQQQ-PFPQ-----------------PQPFSQQPQ---------------QAFP
N2_906                    LTIFAAALTIATANIQVDPSVQ-VQWPQQQ-PFPQ-----------------PQPFSQQPQ---------------QAFP
N3_924                    LTILVMATTIVTANMQVNPSSQ-VQWPQEQ-PFPQP----------------QQPLSQNPQ---------------QTFP
N4_924                    LTILEMATTIATANMQVDPSSQ-VQWPQER-PFPQT----------------HQPFSQQPQ---------------QTFP
N5_885                    LTILVMATTIVTANMQVNPSSQ-VQWPQEQ-PFPQP----------------LQPLSQNPQ---------------QTFP
N6_885                    LTILEMATTIATANMQVDPSSQ-VQWPQER-PFPQT----------------HQPFSQQPQ---------------QTFP
N7_909                    LTILAMATTIATANMQVDPGYL-VQWPQQQ-PSPQP----------------QQPFCQQPQ---------------QTIP
Am1_873                   LTIFAAALTIATANIQVDPSGQ-VQWPQQQ-PFPQ-----------------PQPFSQQPQ---------------QAFL
Am2_873                   LTIIAVALTTTTANIQVDPSGQ-VQWPQQQ-PFPQ-----------------PQPFSQQPQ---------------QAFL
Am3_870                   LTIFAAALTIATANIQVDPSGQ-VQWPQQQ-PFPQ-----------------PQPFSQQPQ---------------QAFL
Am4_759                   LTIFAAALTIATANIQVDPSGQ-VQWPQQQ-PFPQ-----------------PQPFSQQPQ---------------QAFL
Am5_939                   LTIIAVALTTTTANIQVDPSSQ-VQWPQQQQPFPQP----------------QQPFSQQPQ---------------QIFP
Am18_858                  LTILAMATTIATANMQVDPSGQ-VQWPQQQ-PFRQP----------------QQPFYQQPQ---------------QTFP
Am19_864                  LTIFAAALTIATANIQVAPSGQ-VQWPQQQ-PFPQ-----------------PQPFSQQPQ---------------QAFP
Sb3_999                   LTILAMAITISTANMQVNPSGQ-VQWPQQQ-PIPLP----------------QQPLSQQPQ---------------QAFP
Sb2_981                   LTILAMTVTIGTANMQVDPSGQ-VQWTQQQ-PVPLP----------------QQPFSQQPQ---------------QTFP
Sb1_909                   LTILAMATTIATANMQIDPSSQ-VQWPQQQ-PLPQP----------------QQPFCQQPQ---------------QTIP
Crithopsis_K1_948         LTILAMAITISTANMQVDPSGQ-VQWPQQQ-PVPQP----------------QQPLSQQPQ---------------QPFP
Crithopsis_K2_930         LTILAMAITISTANMQVNPSGQ-VQWPQQQ-PVPQP----------------QQPLSQQPQ---------------QPFP
Dasypyrum_V1_915          ------------MNIQVDPSGQ-VQWPQQQ------------------------PFPQQAQ---------------QTFP
Dasypyrum_V2_966          ------------MNIQVDPSGQ-VQWPQQQ------------------------PFPQQAQ---------------QTFP
Dasypyrum_V3_948          ------------MNIQVDPSGQ-VQWPQQ-----------------------QQPFPQQAQ---------------QTFP
Dasypyrum_V4_965          ------------MNIQVDPSGQ-VQWPQQQ-PFPQQ----------------AQQIFPQPQ---------------QIFP
Dasypyrum_V5_981          ------------MNIQVDPSGQ-VQWPQQQ------------------------QFPQQPQ---------------QTFP
Dasypyrum_V8_879          ------------MNIQVDPSGQ-VQWPQQQPFSQP------------------QPFSQQPQ---------------QAFP
Dasypyrum_V9_957          ------------MNIQVDPSGQ-VQWRQQQ------------------------QFPQQPQ---------------QTFP
Dasypyrum_V6_876          ------------MNIQVDPSVQ-VQWPQQQ------------------------QFPQQPQ---------------QTFP
Dasypyrum_V10_961         ------------MNIQVDPSVQ-VQWPQQ-----------------------QQQFPLQPQ---------------QTFP
Dasypyrum_V11_873         ------------MNIQVDPSGQ-VQWPQQQPFSQ------------------PQPFSQQPQ---------------QAFP
Dasypyrum_V7_945          -------------NIQVDPSGQ-VQWPQQQ------------------------PFPQQAQ---------------QTFP
Sl1_897                   LTILAMAITIATANMQVDPSGQ-VQWPQQQ-PFPQP----------------HQPFSQQPQ---------------QIFP
Sl2_735                   LTILAMAITIATANMQVDPSGQ-VQWPQQQ-PFPQP----------------HQPFSQQPQ---------------QIFP
Sl3_957                   LTILAMATTIATANMQIDPSSQ-VQWPQQQ-PLPQP----------------QQPFCQQPQ---------------QTIP
Sl4_897                   LTILVMAITIATANMQVGPSGQ-VQWPQQQ-PFLQP----------------HQPFSQQPQ---------------QTFP
Sl5_909                   LTILAMATTIATANMQIDPSSQ-VQWPQQQ-PLPQP----------------QQPFCQQPQ---------------QTIP
Lophopyrum_E1_909         -------------NMQVDPSYQ-VQWPQQQ-PFPQP----------------QQPFSQQPQ---------------QTIP
Lophopyrum_E2_909         -------------NMQVDPSYQ-VQWPQQQ-PFPQP----------------QQPFSQQPQ---------------QTIP
Lophopyrum_E3_909         -------------NMQVDPSYQ-VQQPQQQ-PFPQP----------------QQPFSQQPQ---------------QTIP
Lophopyrum_E4_864         -------------NMQVDPSGQ-VQWPQQQ-PVPQP----------------HQPFSQQPQ-------------------
Lophopyrum_E5_909         -------------NMQVDPSYQ-VQWPQQQ-PFPQP----------------QQPFRQQPQ---------------QTIP
Lophopyrum_E6_894         -------------NMQVDPSYQ-VQQPQQQ-PFPQP----------------QQPFSQQPQ---------------QTIP
Lophopyrum_E7_897         -------------NMQVDPSGQ-VQWPQQQ-PVPQP----------------HQPFSQQPQ---------------QTFP
Lophopyrum_E8_897         -------------NMQVDPSGQ-VQWPQQQ-PVPQP----------------HQPFSQQPQ---------------QTFP
Lophopyrum_E9_897         -------------NMQVDPSGQ-VQWPQQQ-PVPQP----------------HQPFSQ*PQ---------------QTFP
Lophopyrum_E10_942        -------------NMQVDPSYQ-VQQPQQQ-PFPQP----------------QQPFCQQPQQTIPQPHQTFHHQPQQTFP
Lophopyrum_E11_897        -------------NMQVDPSGQ-VQWPQQQ-PFPQP----------------HQPFSQQPQ---------------QIFP
Lophopyrum_E12_933        -------------NMQVDPSGQ-VQWPQQQQPVPQP----------------QQPISQQPQ---------------QTFP
Lophopyrum_E13_897        -------------NMQVDPSGQ-VQWPQQQ-PFPQP----------------HQPFSQQPQ---------------QIFP
Lophopyrum_E14_993        -------------NMQVDPSGQ-VQWPQQQ-LVPQP----------------QQPLSQQPE---------------QTFP
Am6_858                   LTILAMATTIATANMHVDPSGQ-VQWPQQQ-PFRQP----------------QQPFYQQPQ---------------QTFP
Am7_858                   LTILAMATTIATANMQVDPSGQ-VQWPQQQ-PFRQP----------------QQPFYQQPQ---------------QKFP
Am8_873                   LTIFAASLTIATANIQVDPSGQ-VQWPQQQ-PFPQ-----------------PQPFSQQPQ---------------QAFL
Am9_858                   LTFLAMATTIATANMQVDPSGQ-LQWPQQQ-PFRQP----------------QQPFYQQPQ---------------QTFP
Am11_864                  LTIFAAALTIATANIQVDPSGQ-VQWPQQQ-PFPQ-----------------PQPFSQQPQ---------------QAFP
Am12_909                  LTIFAAALTIATANIQVDPSGQ-VQWPQQQ-PFPQ-----------------PQPFSQQPQ---------------QAFP
Am14_936                  LTIIAVALTTTTANIQVNPSSQ-VQWPQQQQPFPQL----------------QQPFSQQPQ---------------QIFP
Am15_936                  LTIIAVALTTTTANIQVNPSSQ-VQWPQQQQPFPQL----------------QQPFSQQPQ---------------QIFP
Am16_936                  LTIIAVALTTTTANIQVNPSSQ-VQWPQQQQPFPQL----------------QQPFSQQPQ---------------QIFP
Am13_873                  ------------MNIQVDPSGQ-VQWPQQQ-PFPQ-----------------PQPFSQRPQ---------------QAFL
Am17_864                  LTIFAAALTIATANIQVDPSGQ-VQWPQQQ-PFPQ-----------------PQPFSQQPQ---------------QAFP
Am10_789                  LTIFAAALTIATANIQVDPSGQ-VQWPQQQ-PFPQ-----------------PQPFSQQPQ---------------QAFP
Ss1_909                   LTILAMATTIATANMQVDPSGQ-VQWPQQQ-PFPQP----------------QQPFCQQPQ---------------QTIP
Ss2_720                   LTILAMATTIATANMQVDPSGQ-VQWPQQQ-PFPQP----------------Q---------------------------
Ss3_897                   LTILAMAITIATANMQVDPSGQ-VQWPHQQ-PFPQP----------------HQPFSQQPQ---------------QIFP
Ssh1_960                  LTILAMAVTIGTANMQVDPSGQ-VQWPQQQ-PVPLP----------------QQPFSQKPQ---------------QTFP
Ssh2_762                  LTILAMAVTIGTANMQVDPSGQ-VQWPQQQ-PVPLP----------------QQPFSQKPQ---------------QTFP
Ssh3_1020                 LTILAMAITISTANMQVDPSGQ-VQWPQQQ-PIPLP----------------QQPLSQQPQ---------------QAFP
Ssh4_896                  LTILAMAITIATANMQVDPSGQ-VQWPQQQ-PFPQP----------------HQPFSQQPQ---------------QIFP
Ssh5_909                  LTILAMATTIATANMQIDPSSQ-VQWPQQQ-PLPQP----------------QQPFCQQPQ---------------QTIP
S9_909                    LTILAMATTIATANMQVDPSGQ-VQWPQQQ-PFPQP----------------QQPFCQQPQ---------------QTIP
S11_1089                  LTILAMAITISTANLQVDPSGQ-VQWPQQQ-LVPQL----------------QQPLSQQPQ---------------QAFP
S10_1089                  LTILAMAITISTANMQVDPSGQ-VQWPQQQ-LVPQL----------------QQPLSQQPQ---------------QAFP
D5_1047                   LTILAMAITISTANMQVDPSGQ-VQWPQQQ-LVPQP----------------QQPLYQQPQ---------------QAFP
D6_1044                   LTILAMAITIGTANIQVDPSGQ-VQWPQQQ-LVPQP----------------QQPLSQQPQ---------------QTFP
D7_888                    LTILVMAITIATANMQVDPTGQ-VQWPQQQ-PFPQP----------------HQPFSQQPQ---------------QTFP
D8_909                    VTILAMATTIATANMQVDPGYQ-VQWPQQQ-PFPQP----------------QQPFCQQPQ---------------QTIP
Au1_858                   LTILAMATTIATANMQVDPSGQ-VQWPQQQ-PFRQP----------------QQPFYQQPQ---------------QTFP
Au2_837                   LTILAMATTIATANMQVDPSGQ-VQWPQQQ-PFRQP----------------QQPFYQQPQ---------------QTFP
Au3_846                   LTILAMATTIATANMQVDPSGQ-VQWPQQQ-PFRQP----------------QQPFYQQPQ---------------QTFP
Au5_903                   LTILAMATTIATANMQVDPSGQ-VQWPQQQ-PFRQP----------------QQPFYQQPQ---------------QPFP
Au4_753                   LTILEMATTIANAHIQVDPSDQ-VQWPQQQ-PFCQH----------------QQPFYQQPQ---------------QTFP
Secale_cereale_EU368041   LAILAMATTIATANMQVNPSGQ-VQCPQQQ-PFPQPQQSSPQQPQQPFPQQSQQPFPQQPQ---------------QSSP
Secale_sylvestre_EF432546 LAILAMATTIATANMQVNPSGQ-VQCPQQQ-PSPQPQQSSPQQPQQPFPQQPQQPCPQQPQ---------------QSSP
Secale_strictum_HQ266670  LAILAMVTTIATANMQVNPSGQ-VQCPQQQ-PFPQPRQSSPQQPQQPFPQQSQQPFPQQPQ---------------QSSP

Hordeum_chilense_AY338365 QQD-----------------------PQ-------QQLLPQ-------QQPFS----QQQQ-------------------
C1_909                    QPH---------------QTFH--HQPQ--------QTFPQ------PEQTYP---HQPQQ-------------------
C2_939                    QPQ---------------QTFP--HQPQ--------QQFPQAQQP--PQQPFPQS-QQPQQ-------------------
C3_939                    QPQ---------------QTFP--HQPQ--------QQFPQAQQP--PQQPFPQS-QQPQQ-------------------
C4_936                    QPQ---------------QTFP--HQPQ--------QQFPQAQQP--PQQPFPQS-QQPQQ-------------------
C5_939                    QPQ---------------QTFP--HQPQ--------QQFPQAQQP--PQQPFPQS-QQPQQ-------------------
C6_909                    QPQ---------------QIFP--DQPQ--------QTFPQ------PQQTFP---HQPQQ-------------------
C7_909                    QPQ---------------QIFP--DQPQ--------QTFPQ------PQQTFP---HQPQQ-------------------
C8_909                    QPQ---------------QIFP--DQPQ--------QTFPQ------PQQTFP---HQPQQ-------------------
C9_909                    QPQ---------------QTFP--HQSQ--------QTFPQ------PQQTFP---HQPQQ-------------------
C10_909                   QPQ---------------QIFP--DQPQ--------QTFPQ------PQQTFP---HQPQQ-------------------
C11_909                   QPQ---------------QTFP--HQSQ--------QTFPQ------PQQTFP---HQPQQ-------------------
C12_948                   QPQ---------------QTFP--HQPQQAFPHQPQQQFPQAQQP--PQQPFPLS-QQPQQ-------------------
M1_897                    QPQ---------------QIFP--YQPQ--------QAFPQ------PQQTFP---HQPQQ-------------------
M2_897                    QPQ---------------QIFP--YQPQ--------QAFPQ------PQQTFP---HQPQQ-------------------
M3_909                    QPY---------------QTFP--HQPQ--------QTFTQ------PQQTYP---HQPQQ-------------------
M4_890                    QPQ---------------QTFS--HQPQ--------QQFPQ------PQQPQRQF-LQPQQ-------------------
M5_887                    QPQ---------------QTFS--HQPQ--------QQFPQ------PQQPQQQF-LQPQQ-------------------
T1_882                    QPQ---------------QTFP--HQPQ--------QQFPQ------PQQPQQQF-IQPQQ-------------------
T2_882                    QPQ---------------QTFP--HQPQ--------QQFPQ------PQQPQQQF-IQPQQ-------------------
T3_882                    QPQ---------------QTFP--HQPQ--------QQFPQ------PQQPQQQF-IQPQQ-------------------
T4_897                    QPQ---------------QTFP--HQPL--------QQFPQ------PQQPQQPF-VQPQQP------------------
T5_896                    QPQ---------------QTFP--HQPQ--------QQFSQ------PQQPQQQF-IQPQQ-------------------
T6_897                    QPQ---------------QTFP--HQPL--------QQFPQ------PQQPQQPF-VQPQQP------------------
T7_909                    QPH---------------QTFH--HQPQ--------QTFPQ------PQQTYP---HQPQQ-------------------
T8_909                    QPH---------------QTFH--HQPQ--------QTFPQ------PQQTYP---HQPQQ-------------------
S1_909                    QPH---------------QTFP--HQPQ--------QTFPQ------PQQTYP---YQPQQ-------------------
S2_909                    QPH---------------QTFP--RQPQ--------QTFPQ------PQQTYP---HQPQQ-------------------
S4_1080                   QPQ---------------QTFP--HQPQ--------QQVPQ------PQQPQQPF-LQPQQAFPQQPQQPFPQTQQPQQ-
S5_909                    QPH---------------QTFP--HQLQ--------QTFPQ------PQQTYP---YQPQQ-------------------
S6_909                    QPH---------------QTFP--HQPQ--------QTFPQ------PQQTYP---HQPQQ-------------------
S7_1089                   QPQ---------------QTFP--HQPQ--------QQVPQ------PQQPQQPF-LQPQQAFPQQPQQPFPQTQQPQQ-
S8_873                    QPQ---------------------------------QQVPQ------PQQPQQQF-FQPQQP------------------
D1_897                    QPQ---------------QTFP--HQPQ--------QQFSQ------PQQPQQQF-IQPQQP------------------
D2_888                    QPQ---------------QTFP--HQPQ--------QQFPQ------PQQPQQQF-LQPQQ-------------------
D3_894                    QPQ---------------QTFP--HQPQ--------QQFSQ------PQQPQQQF-IQPQQP------------------
D4_879                    --------------------------------------------------------------------------------
U9_928                    QPQ---------------QTFP--HQQQ--------QQFPQ------PQQPQQPF-LQPQQP------------------
U10_928                   QPQ---------------QTFP--HQQQ--------QQFPQ------PQQPQQPF-LQPQQP------------------
U1_921                    QPQ---------------QTFP--HQPQ--------QAFPQ------PQQTFP---HQPQQ-------------------
U2_921                    QPQ---------------QSFP--HQPQ--------QAFPQ------PQQTFP---HRPQQ-------------------
U3_921                    QPQ---------------QTFP--HQPQ--------QAFPQ------PQQTFP---HRPQQ-------------------
U4_900                    ------------------------HQPL--------QAFPQ------PQQTFP---HRPQQ-------------------
U5_900                    ------------------------HQPL--------QAFPQ------PQQTFP---HRPQQ-------------------
U6_909                    QPH---------------QTFH--HQPR--------QTFPQ------PQQTYP---HQPQQ-------------------
U7_920                    QPQ---------------QTFP--HQPQ--------QAFPQ------PQQTFP---HRPQQ-------------------
U8_873                    ------------------------------------QAFPQ------PQQTFP---HRPQQ-------------------
N1_873                    QPQ----------------IFP--HQPQ--------QEFPQ------PQQTFP---HQPQQ-------------------
N2_906                    QPQ---------------QIFP--HQPQ--------QAFPQ------PQQTFP---HQPQQ-------------------
N3_924                    QPQ---------------QTFP--HQPQ--------QAFPQ------PQQIFP---HGPQQ-------------------
N4_924                    QPQ---------------QTFP--HQPQ--------*AFPQ------PQQIFP---HGPQQ-------------------
N5_885                    QPQ---------------QTFP--HQPQ--------QAFPQ------PQQTFP---HQPQQ-------------------
N6_885                    QPQ---------------QTFP--HQPQ--------QAFPQ------PQQTFP---HQPQQ-------------------
N7_909                    QPH---------------QTFH--HQPQ--------QTFPQ------PQQTYP---HQPQQ-------------------
Am1_873                   QPQ---------------HTFP--LQPQ--------QVFPQ------PQ--------QPQQ-------------------
Am2_873                   QPQ---------------HTFP--LQPQ--------QVFPQ------PQ--------QPQQ-------------------
Am3_870                   QPQ---------------HTFP--LQPQ--------QVFPQ------PQ--------QPQQ-------------------
Am4_759                   QPQ---------------QTFP--HQPQ--------QQFPQ------PQ--------QPQQ-------------------
Am5_939                   QPQ---------------QTFP--HQPQ--------QAFPQ------PQQTFP---HQPQQ-------------------
Am18_858                  QPQ---------------QTFP--HQPQ--------QQFTQ------PQ--------QPQQ-------------------
Am19_864                  QPQ---------------QTFP--LQPH--------QVFPQ------PQ--------QPQQ-------------------
Sb3_999                   QPQ---------------QTFP--HQPQ--------QQVPQ------PQQPQQPF-PQQAQQP-----------------
Sb2_981                   QPQ---------------QTFP--HQPQ--------QQIPQ------PQQPQQQF-LQPQQPFPQQ-----------PQQ
Sb1_909                   QPH---------------QTFP--HQPQ--------QTFPQ------PQQTYP---HQPQQ-------------------
Crithopsis_K1_948         QPQ---------------QTFP--HQSQ--------QEVPQ------PQQPQQPF-LQPQQ-------------------
Crithopsis_K2_930         QLQ---------------QTFP--HQSQ--------QQVPQ------PQQPQQPF-LQPQQ-------------------
Dasypyrum_V1_915          QPQ---------------QIFP--HQPQ--------QQFPQ------PQQPQQLF-PQPQQPRL----------------
Dasypyrum_V2_966          QPQ---------------QIFP--HQPQ--------QQFPQ------PQQPQQQF-PQPQQPRL----------------
Dasypyrum_V3_948          QPQ---------------QLFP--HQPQ--------QQFPQ------PQQPQQLF-PQPQQPRL----------------
Dasypyrum_V4_965          HQPQ--------------QQFPQPQQPQ--------QLFPQ------PQQPRLPFPQQPQQ-------------------
Dasypyrum_V5_981          QPQ---------------QIFP--HQPQ--------QQFPQ------PQQPQQLF-PQPQLP------------------
Dasypyrum_V8_879          QPQ---------------QTSP--LQPQ--------*VFPQ------PQQPQQQF-PQPQQP------------------
Dasypyrum_V9_957          QPQ---------------QIFP--HQPQ--------QQFPQ------PQQPQQLF-PQPQLP------------------
Dasypyrum_V6_876          QPQ---------------QIFP--HQPQ--------QQFPQ------PQQPQQPF-SQP---------------------
Dasypyrum_V10_961         QPQ---------------QIFP--HQPQ--------QQFLQ------PQQPQQLF-PQPQPP------------------
Dasypyrum_V11_873         QPQ---------------QTSP--LQPQ--------*VFPQ------PQQPQQQF-PQPQQP------------------
Dasypyrum_V7_945          QPQ---------------QVFP--HQPQ--------QQFPQ------PQQPQQLF-PQPQQPRL----------------
Sl1_897                   QPQ---------------QTFP--HQPQ--------QQFPQ------PQQPQQQF-LQPQQP------------------
Sl2_735                   QPQ---------------QTFP----------------------------------------------------------
Sl3_957                   QPH---------------QTFP--HQPQ--------QTFPQ------PQQTYPHQ-PQQQ-------------------F
Sl4_897                   QPQ---------------QTSP--HQPQ--------QQFPQ------PQQPQQEF-LQPQHP------------------
Sl5_909                   QPH---------------QTFP--HQPQ--------QTFPQ------PQQTYP---HQPQQ-------------------
Lophopyrum_E1_909         QPH---------------QTFH--HQPQ--------QTFPQ------PQQTYP---HQPQQ-------------------
Lophopyrum_E2_909         QPH---------------QTFH--HQPQ--------QTFPQ------PQQTYP---HQPQQ-------------------
Lophopyrum_E3_909         QPH---------------QTFH--HQPQ--------QTFPQ------PQQTYP---HQPQQ-------------------
Lophopyrum_E4_864         ------------------------------------QTFPQ------PQQTFP---HQPQQ-------------------
Lophopyrum_E5_909         QPH---------------QTFH--HQPQ--------QTFPQ------PQQTYP---HQPQQ-------------------
Lophopyrum_E6_894         QPH---------------QTFH--HQPQ--------QTFPQ------PQQTYP---HQPQQ-------------------
Lophopyrum_E7_897         QPQ---------------QTFP--HQPQ--------QQFPY------PQQPQQQF-LQPQQ-------------------
Lophopyrum_E8_897         QPQ---------------QTFP--HQPQ--------QQFPS------PQQPQQQF-LQPQQ-------------------
Lophopyrum_E9_897         QPQ---------------QTFP--HQPP--------QQFPY------PQQPQQQF-LQPQQ-------------------
Lophopyrum_E10_942        QPQ---------------QTYP--HQPQ--------QQFPQ------TQQPQQPF-PQTQQT------------------
Lophopyrum_E11_897        QPQ---------------QTFP--HQPQ--------QQFPQ------PQQPQQQF-LQPLQP------------------
Lophopyrum_E12_933        QLQ---------------QTFP--HQPQ--------QQFPQ------PQQPQQPF-LQPQQ-------------------
Lophopyrum_E13_897        QPQ---------------QTFP--HQPQ--------QQFPQ------PQQPQQQS-LQPLQP------------------
Lophopyrum_E14_993        QPQ---------------QTFP--HQPQ--------QEVPQ------PQQPQQPF-LQPQQ-------------------
Am6_858                   QPQ---------------QTFP--HQPQ--------QQFPQ------PQ--------QPQQ-------------------
Am7_858                   QPQ---------------QTFS--HQPQ--------QQFPQ------PQ--------QPQQ-------------------
Am8_873                   QPQ---------------HTFP--LQPQ--------QVFPQ------PQ--------QPQQ-------------------
Am9_858                   QPQ---------------QTFP--HQPQ--------QQFPQ------PQ--------QPQQ-------------------
Am11_864                  QPQ---------------QTFP--LQPH--------QVFPQ------PQ--------QPQQ-------------------
Am12_909                  QPQQTFPHQPQQAFPQPQQTFP--LQPH--------QVFPQ------PQ--------QPQQ-------------------
Am14_936                  QPQ---------------QTFP--HQPQ--------QAFPQ------PQQTFP---HQPQQ-------------------
Am15_936                  QPQ---------------QTFP--HQPQ--------QAFPQ------PQQTFP---HQPQQ-------------------
Am16_936                  QPQ---------------QTFP--HQPQ--------QAFPQ------PQQTFP---HQPQQ-------------------
Am13_873                  QPQ---------------HTFP--LQPQ--------QVFPQ------PQ--------QPQQ-------------------
Am17_864                  QPQ---------------QTFP--LQPH--------QVFPQ------PQ--------QPQQ-------------------
Am10_789                  QPQ---------------QTFP--LQPH--------QVFPQ------PQ--------QPQQ-------------------
Ss1_909                   QPH---------------QTFH--HQPQ--------QTFPQ------PQQTYP---HQPQQ-------------------
Ss2_720                   --------------------------------------------------------------------------------
Ss3_897                   QPQ---------------QTFP--HQPQ--------QQFPQ------TPQPQQQF-LQPQQP------------------
Ssh1_960                  QPQ---------------QTFPFPHQPQ--------QQFPQ------PQQPQQQF-LQPQQ----------------PQQ
Ssh2_762                  QPQ---------------QTFPFPHQPQ--------QQFPQ------PQ-------------------------------
Ssh3_1020                 QPQ---------------QTFP--HQPQ--------QQVPQ------PQQPQQPF-LQPQQPFLQPQQ------------
Ssh4_896                  QPQ---------------QTFP--HQPQ--------QQFPQ------PQQPQQQF-LQPQQ-------------------
Ssh5_909                  QPH---------------QTFP--HQPQ--------QTFPQ------PQQTYP---HQPQQ-------------------
S9_909                    QPH---------------QTFP--HQPQ--------QTSPQ------PQQTYP---YQPQQ-------------------
S11_1089                  QPQ---------------QTFP--HQPQ--------QQVPQ------PQQPQQPF-LQPQQAFPQQPQQQFPQTQQPQQ-
S10_1089                  QPQ---------------QTFP--HQPQ--------QQVPQ------PQQPQQPF-LQPQQAFPQQPQQPFPQTQQPQQ-
D5_1047                   QPQ---------------QTFP--HQPQ--------QQVPQ------PQQPQQPF-LQPQQAFPQQPQQPFPQTQQQQQQ
D6_1044                   QPQ---------------QTFP--HQPQ--------QQVPQ------PQQPQQPF-LQPQQPFPQQPQQPFPQTQQPQQ-
D7_888                    QPQ---------------QTFP--HQPQ--------QQFSQ------PQQPQQQF-IQPQQP------------------
D8_909                    QPH---------------QTFH--HQPQ--------QTFPQ------PQQTYP---HQPQQ-------------------
Au1_858                   QPQ---------------QTFP--HQPQ--------QQFPQ------PQ--------QPQQ-------------------
Au2_837                   ------------------------HQPQ--------QQFPQ------PQ--------QSQQ-------------------
Au3_846                   ------------------------HQPQ--------QQFPQ------PQ--------QSQQ-------------------
Au5_903                   ------------------------QQPQ--------QQFPQ------PQ--------QPQQPFLQQPQQ-----------
Au4_753                   ------------------------HQPQ--------QQFP----------------------------------------
Secale_cereale_EU368041   QPQQ----------PYPQQPFP--QQPQQPYPQQPQQPFPQQPQQPYPQQPQQPFPQQPQQP------------------
Secale_sylvestre_EF432546 QPLH----------QYPQNHFP--RQPNHQYPQHQQQPFPQQPQQPFPQQPQQPVPQQPQQQ------------------
Secale_strictum_HQ266670  QPQQ----------PYPQQPFP--QQPQQPYPQQPQQPFPQQPQQPYPQQPQQPFPQQPQQP------------------

Hordeum_chilense_AY338365 ----------------------------------LPQQ------------------------------------------
C1_909                    --------QFPQTQ--------------------QPQQ------------------------PFPQPQQTFP-----QQP
C2_939                    --------PFPQPQQ----------------QFPQPQQ------------------------PFPQPQQTFP-----QQP
C3_939                    --------PFPQPQQ----------------QFPQPQQ------------------------PFPQPQQIFP-----QQP
C4_936                    --------PFPQPQQ----------------QFPQPQQ------------------------PFPQPQQTFP-----QQP
C5_939                    --------PFPQPQQ----------------QFPQPQQ------------------------PFPQPQQTFP-----QQP
C6_909                    --------QFPQAQ--------------------QPQQ------------------------PFSQPQQTFP-----QQP
C7_909                    --------QFPQAQ--------------------RPQQ------------------------PFSQPQQTFP-----QQP
C8_909                    --------QFPQAQ--------------------QPQQ------------------------PFSQPQQTFP-----QQP
C9_909                    --------QFPQAQ--------------------QPQQ------------------------PFPQPQQTFP-----QQP
C10_909                   --------QFPQAQ--------------------QPQQ------------------------PFSQHQQTFP-----QQP
C11_909                   --------QFPQAQ--------------------QPQQ------------------------PFPQPQQTFP-----QQP
C12_948                   --------PFPQPQQ----------------QFPQPQQ------------------------PFPQP----------QQP
M1_897                    --------QFPQPQ--------------------QPQQ------------------------PFPQP----------QQP
M2_897                    --------QFPQPQ--------------------QPQQ------------------------PFPQP----------QQP
M3_909                    --------QYPQTH--------------------QPQQ------------------------PFPQPQQTVP-----QQP
M4_890                    --------PFPQQ----------------------PQQ------------------------P-----------------
M5_887                    --------PFPQQ----------------------PQQ------------------------P-----------------
T1_882                    -----------------------------------PQQ------------------------P-----------------
T2_882                    -----------------------------------PQQ------------------------P-----------------
T3_882                    -----------------------------------PQQ------------------------P-----------------
T4_897                    ---------FPQQ----------------------PQQ------------------------P-----------------
T5_896                    --------PFPQQ----------------------PQQ------------------------P-----------------
T6_897                    ---------FPQQ----------------------PQQ------------------------P-----------------
T7_909                    --------QFPQTQ--------------------QPQQ------------------------PFPQPQQTFP-----QQP
T8_909                    --------QFPQTQ--------------------QPQQ------------------------PFPQPQQTFP-----QQP
S1_909                    --------QFPQTQ--------------------QPQQ------------------------PFPQPQQTFP-----QQP
S2_909                    --------QFPQTQ--------------------QPQQ------------------------PFSQPQQTFP-----QQP
S4_1080                   PFPQQPQQPFPQTQQPQQLFPQSQQPQQPYPQ--QPQQ------------------------PFPQTQ----------QP
S5_909                    --------QFPQTQ--------------------QPQQ------------------------PFPQPQQTFP-----QQP
S6_909                    --------QFPQTQ--------------------QPQQ------------------------PFPQPQQTFP-----QQP
S7_1089                   PFPQQPQQPFPQTQQPQQLFPQSQQPQQPYPQ--QPQQ------------------------PFPQTQ----------QP
S8_873                    ---------FPQQ----------------------PHQ------------------------Q-----------------
D1_897                    ---------FPQQ----------------------PQQ------------------------T-----------------
D2_888                    --------PFPQQ----------------------PQQ------------------------P-----------------
D3_894                    ---------FPQQ----------------------PQQ------------------------T-----------------
D4_879                    -------QPFPQTQQPQ----------QPFPQ--QPQQ------------------------PFPQTQ----------QP
U9_928                    -FPQQPQQSFPQTQ--------------------QSQQ------------------------------------------
U10_928                   -FPQQPQQSFPQTQ--------------------QSQQ------------------------------------------
U1_921                    --------QFPQPQQPQ----------QPFPQPQQPQQ------------------------PSPQS----------QQP
U2_921                    --------QFPQPQQPQ----------QPFPQPQQPQQ------------------------PFSQS----------QQP
U3_921                    --------QFPQPQQPQ----------QSFPLPQQPQQ------------------------PFPQS----------QQP
U4_900                    --------QFPQPQQPQ----------QPFPQPQQPQQ------------------------PFSQS----------QQP
U5_900                    --------QFPQPQQPQ----------QPFPQPQQPQQ------------------------PFSQS----------QQP
U6_909                    --------QFPQTQ--------------------QPQQ------------------------PFPQPQQTLP-----QQP
U7_920                    --------QFPQTQ--------------------QPQQ------------------------PFPQP?QPQQPFPQSQQP
U8_873                    --------QFPQPQQPQ----------QQFPQPQQPQQ------------------------LFPQS----------QQP
N1_873                    --------QFPQPQ--------------------QPQQ------------------------PFPQP----------QQP
N2_906                    --------QFPQPQ--------------------QPQQQFPQPQQPQQ--------------PFPQP----------QQP
N3_924                    --------QFPQPQQTE----------QPFCQPQQPQQ------------------------PFPQP----------QQP
N4_924                    --------QFPQPQQTE----------QPFCQPQQPQQ------------------------PFPQP----------QQP
N5_885                    --------QFPQPQ--------------------QPQQ------------------------PFPQP----------QRP
N6_885                    --------QFPQPQ--------------------QPQQ------------------------PFPQP----------QRP
N7_909                    --------QFPQTQ--------------------QPQQ------------------------PFPLPQQTFP-----QQP
Am1_873                   --------QFPQPQ--------------------QPQQ------------------------PFPQP----------QQP
Am2_873                   --------QFPQPQ--------------------QPQQ------------------------PFPQP----------QQP
Am3_870                   --------QFPQPQ--------------------QPQQ------------------------PFPQP----------QQP
Am4_759                   --------PFPQPQ--------------------QPQQ------------------------PFPQ--------------
Am5_939                   --------QFPQPQ--------------------QPQQ------------------------PFPQQ----------PQQ
Am18_858                  --------QFPQPQ--------------------QPQQ------------------------PFSQP----------QQA
Am19_864                  --------QFPQPQ--------------------QPQQ------------------------PFPQP----------QQP
Sb3_999                   -FPQQPQQPFPQTQQPQ----------QPFPQTQQPQR------------------------PSPQTQ----------QP
Sb2_981                   PYPQQPQQPFPQTQQPQ----------QLFPQSQQPQQ------------------------P-----------------
Sb1_909                   --------QFPQTQ--------------------QQQQ------------------------PFPQPQQTFP-----QQP
Crithopsis_K1_948         --------PFPQ--QPQ----------QPFPQTQQPQQ------------------------P-----------------
Crithopsis_K2_930         --------PFPQ--QPQ----------QPFPQTQQPQQ------------------------P-----------------
Dasypyrum_V1_915          PFPQQPQQPFPQPQQPQ----------QQFPQSQQPQQ------------------------PFPQ--------------
Dasypyrum_V2_966          PFPQQPQQPFPQPPQPQ----------QQFPQPQQPQQ------------------------PFPQSQ----------QP
Dasypyrum_V3_948          PFPQQPQQPFPQPP--------------------QPQQ------------------------QFPQPQQPQQSFPQSQQP
Dasypyrum_V4_965          --------PFPQPP--------------------QPQQ------------------------QFPQPQQPQQPFPQSQQP
Dasypyrum_V5_981          -FPQQPQQPFPQPPQPQ----------QQFPQPQQPQQ------------------------PFSQPQQPQLPFP--HQP
Dasypyrum_V8_879          ----------------Q----------QQFPQSQQPQQ------------------------PFPQ--------------
Dasypyrum_V9_957          -FPKQPQQPFPQPPQPQ----------QQFPQPQQPQQ------------------------PFPQPQ----------QP
Dasypyrum_V6_876          ---QQPQLPFPH------------------------------------------------------------------QP
Dasypyrum_V10_961         -FPPATTTTIPPAT--------------------TTTTT------------------------ISPAPTTTTTISPDSTT
Dasypyrum_V11_873         ------QQPFP*PQ--------------------QPQL------------------------------------------
Dasypyrum_V7_945          PFPQQPQQPFPQPPQPQ----------QQFPQPQQPQQ------------------------PFPQSQ----------QP
Sl1_897                   ---------FPQQ----------------------PQQ------------------------P-----------------
Sl2_735                   --------------------------------------------------------------------------------
Sl3_957                   PQTQQQQQPFPQTQQPQ----------QLFP*SQQPQQ------------------------P-----------------
Sl4_897                   ---------FPQQ----------------------PQQ------------------------P-----------------
Sl5_909                   --------QFPQTQ--------------------QQQQ------------------------PFPQPQQTFP-----QQP
Lophopyrum_E1_909         --------QFPQPQ--------------------QPQQ------------------------QFLQPQQPFP-----QQP
Lophopyrum_E2_909         --------QFPQTQ--------------------QPQQ------------------------PFPQTQQTFP-----QQP
Lophopyrum_E3_909         --------QFPQTQ--------------------QPQQ------------------------PFPQTQQTFP-----QQP
Lophopyrum_E4_864         --------QFP*PQ--------------------QPQQ------------------------QFLQPQQPFP-----QQP
Lophopyrum_E5_909         --------QFPQTQ--------------------*PQQ------------------------PFPQTQQTFP-----QQP
Lophopyrum_E6_894         --------QFPQTQ--------------------QPQQ------------------------PFPQTQQTFP-----QQP
Lophopyrum_E7_897         --------PFPQQ----------------------PQQ------------------------P-----------------
Lophopyrum_E8_897         --------PFPQQ----------------------PQQ------------------------P-----------------
Lophopyrum_E9_897         --------PFPQQ----------------------PQQ------------------------P-----------------
Lophopyrum_E10_942        ---------FP*Q----------------------PRQ------------------------S-----------------
Lophopyrum_E11_897        ---------FPQQ----------------------PQQ------------------------P-----------------
Lophopyrum_E12_933        --------PFPQQSQQP------------FPQTQQPQQ------------------------P-----------------
Lophopyrum_E13_897        ---------FPQQ----------------------PQQ------------------------P-----------------
Lophopyrum_E14_993        PFPQQPQQPFPQTQQPQ----------QPFLQ--QPQQ------------------------PFPQTQ----------QP
Am6_858                   --------QFPQPQ--------------------QPQQ------------------------PFS*P----------QQA
Am7_858                   --------QFPQPQ--------------------QPQQ------------------------PLPQP----------QQA
Am8_873                   --------QFPQPQ--------------------QPQQ------------------------PFPQP----------QQP
Am9_858                   --------QFPQPQ--------------------QPQQ------------------------PFSQP----------QQA
Am11_864                  --------QFPQPQ--------------------QPQQ------------------------PFPQP----------QQP
Am12_909                  --------QFPQPQ--------------------QPQQ------------------------PFPQP----------QQP
Am14_936                  --------QFPQPQ--------------------QPQQ------------------------PFPQQ----------PQQ
Am15_936                  --------QFPQPQ--------------------QPQQ------------------------PFPQQ----------PQQ
Am16_936                  --------QFPQPQ--------------------QPQQ------------------------PFPQQ----------PQQ
Am13_873                  --------QFPQPQ--------------------QPQQ------------------------PFPQP----------QQP
Am17_864                  --------QFPQPQ--------------------QPQQ------------------------PFPQP----------QQP
Am10_789                  --------QFPQPQ--------------------QPQQ------------------------PFPQ--------------
Ss1_909                   --------QFPQTQ--------------------QPQQ------------------------PFPQPQQTFP-----QQP
Ss2_720                   --------------------------------------------------------------------------------
Ss3_897                   ---------FPQQ----------------------PQQ------------------------P-----------------
Ssh1_960                  PYPQQPQQPFPQTQQPQ----------QLFPQSQQPQQ------------------------P-----------------
Ssh2_762                  --------------------------------------------------------------------------------
Ssh3_1020                 PFPQQPQQPFPQ--QPQ----------QPFPQTQQPQQ------------------------PSPQTQ----------QP
Ssh4_896                  PFPQQPQQPYPQ----------------------QPQQ------------------------SFPQTQ----------QP
Ssh5_909                  --------QFPQTQ--------------------QQQQ------------------------PFPQPQQTFP-----QQP
S9_909                    --------QFPQTQ--------------------QPQQ------------------------PFPEPQQTFP-----QQP
S11_1089                  PFPQLPQQPFPQTQQPQQLFPQSQQPQQPYPQ--QPQQ------------------------PFPQTQ----------QP
S10_1089                  PFPQQPQQPFPQTQQPQQLFPQSQQPQQPYPQ--QPQQ------------------------PFPQTQ----------QP
D5_1047                   PFPQQPQQPFPQTQQPQ----------QQFPQ--QQQQ------------------------PFPQTQ----------QP
D6_1044                   PFPQQPQQPFPQTQQPQ----------QPFPQ--QPQQ------------------------PFPQTQ----------QP
D7_888                    ------------F----------------------PQQ------------------------P-----------------
D8_909                    --------QFPQTQ--------------------QPQQ------------------------PFPQPQQIFP-----QQP
Au1_858                   --------QFPQPQ--------------------QPQQ------------------------PFPQP----------QQA
Au2_837                   --------QFPQPQ--------------------QPQQ------------------------PFPQP----------QQA
Au3_846                   --------QFPQPQ--------------------QPQQ------------------------PFPQP----------QQP
Au5_903                   --------QFPQPQ--------------------KPQQ------------------------PFPQP----------QQP
Au4_753                   --------------------------------------------------------------------------------
Secale_cereale_EU368041   -VPQQPQQQFPQQPQQP------VPQQPLQQFPQQPQQ------------------------PFPQQPQQLVP----QQS
Secale_sylvestre_EF432546 -FPQLPQQPFPQQPQQP------VPQQPLQQFPQQPQQ------------------------PFPQQPQQPIP----QQS
Secale_strictum_HQ266670  -VPQQPQQQFPQQPQQP------VPQQPLQQFPQQPQQSFPQQPQQPVPQQPLQQFPQQPQQPFPQQPQQPVP----QQS

Hordeum_chilense_AY338365 -HPFPQ------QMPLLPQP------------------------------------------------PQFPQ----QQP
C1_909                    QLPFPQ--QPQQPFPQPQQP-----------------------------------------------QQQFPQSQQPQQP
C2_939                    QLPFPQ--QPQQPLPQPQQP-----------------------------------------------QQPLPQSQQPQQP
C3_939                    QLPFPQ--QPQQPLPQPQQP-----------------------------------------------QQPLPQSQQPQQP
C4_936                    QLPFPQ--QPQQPLPQPQQP-----------------------------------------------QQPLPHSQQPQQP
C5_939                    QLPFPQ--QPQQPLPQPQQP-----------------------------------------------QQPLPHSQQPQQP
C6_909                    QLPFPQ--QPQQPLPQPQQP-----------------------------------------------QQPFPQSQQPQQP
C7_909                    QLPFLQ--QPQQPLPQPQQP-----------------------------------------------QQPFPQSQQPQQP
C8_909                    QLPFPQ--QPQQPLPQPQQP-----------------------------------------------QQPFPQSQQPQQP
C9_909                    QLPFPQ--QPQQSLPQPQQP-----------------------------------------------QQPFPQSQQPQQP
C10_909                   QLPFPQ--QPQQPLPQPQQP-----------------------------------------------QQPFPQSQQPQQP
C11_909                   QLPFPQ--QPQQSLPQPQQP-----------------------------------------------QQPFPQSQQPQQP
C12_948                   QLPFPQ--QPQQPLPQPQQP-----------------------------------------------QQPFP*SQQPQQL
M1_897                    QLPFPQ--QQQQPFPQPQQP--------------------------------------------QQPQQPFPQSQQTQQP
M2_897                    QLPFPQ--QQQQPFPQPQQP--------------------------------------------QQPQQPFPQSQQTQQP
M3_909                    QLPFPQ--QPQQPFPQPQQP-----------------------------------------------QQQFPQSQQPQQP
M4_890                    ---YPQ--QPQQPFPQTQQP-----------------------------------------------QQLFPQSQQPQQP
M5_887                    ---YPQ--QPQQPFPQTQQP-----------------------------------------------QQLFPQSQQPQQP
T1_882                    ---YPQ--QPQQQFPQTQQP-----------------------------------------------QQPFPQSQQPQQP
T2_882                    ---YPQ--QPQQQFPQTQQP-----------------------------------------------QQPFPQSQQPQQP
T3_882                    ---YPQ--QPQQQFPQTQQP-----------------------------------------------QQPFPQSQQPQQP
T4_897                    ---YPQ--QPQQPFPQTQQP-----------------------------------------------QQPFPQSQQPQQP
T5_896                    ---YPQ--QPQQPFPQTQQP-----------------------------------------------QQPFPQSQQPQQP
T6_897                    ---YPQ--QPQQPFPQTQQP-----------------------------------------------QQPFPQSQQPQQP
T7_909                    QLPFPQ--QPQQSFPQPQQP-----------------------------------------------QQQFPQSQQPQQP
T8_909                    QLPFPQ--QPQQPFPQPQQP-----------------------------------------------QQQFPQSQQPQQP
S1_909                    QLPFPQ--QPQQPLPQPQQP-----------------------------------------------QQQFPQPQQPQQP
S2_909                    QLPFPQ--QPQQPFPQPQQP-----------------------------------------------QQQFSQPQQPQQP
S4_1080                   QQQFPQSQQPQQLFPQTQQP-----------------------------------------------QQQFPQSQQPQQP
S5_909                    QLPFPQ--QPQQPLPQPQQP-----------------------------------------------QQQFPQPQQPQQP
S6_909                    QLPFPQ--QPQQPFPQPQQP-----------------------------------------------QQQFPQPQQPQQP
S7_1089                   QQQFPQSQQPQQLFPQTQQP-----------------------------------------------QQQFPQSQQPQQP
S8_873                    ---YPQ--QPQQPFPQTQQP-----------------------------------------------QQPFPQSKQPQQP
D1_897                    ---YPQ--RPQQPFPQTQQP-----------------------------------------------QQPFPQSQQPQQP
D2_888                    ---YPQ--EPQQPFPQTQQP-----------------------------------------------QQLFPQSQQPQQQ
D3_894                    ---YPQ--RPQQPFPQTQQP-----------------------------------------------QQPFPQSQQPQQP
D4_879                    QQPFPQ--QPQQPFPQTQQP-----------------------------------------------QQPFPQFQQPQQP
U9_928                    --PSPQ--QPQQQFPETQQP-----------------------------------------------QQPFPQSHQPKQP
U10_928                   --PFPQ--QPQQQFPETQQP-----------------------------------------------QQPFPQSHQPKQP
U1_921                    QLPFPQ--QPQQPFPQPQQP-----------------------------------------------QQPFPQSQQPQQP
U2_921                    QQPFPQ--QPQQPFPQPQQP-----------------------------------------------QQPFPQSQQPQQP
U3_921                    QLPFPQ--QPQQPFPQPQQP-----------------------------------------------QQPFPQSQQPQQP
U4_900                    QQPFPQ--QPQQPFPQPQQP-----------------------------------------------QQPFPQSQQPQQP
U5_900                    QQPFPQ--QPQQPFPQPQQP-----------------------------------------------QQPFPQSQQPQQP
U6_909                    QLPFPQ--QPQQPFPQPQQP-----------------------------------------------QQQFPQSQQPQQP
U7_920                    QLPFPR--QPQQPFPQPQHH-----------------------------------------------QQPFPQSQQAQQP
U8_873                    QLPFSQ--QPQQPFPQPQQP-----------------------------------------------QQLFPQSQQPQQP
N1_873                    QLPFPQ--QQQQPFPQPQQP--------------------------------------------QQPQQPFPQSQQPQQP
N2_906                    QLPFPQ--QQQQPFPQPQQP--------------------------------------------QQPQQPFPQSQQPQQS
N3_924                    QLPFPQ--QQQQAFPLPQQP-----------------------------------------------QQPFPQSQQPQQP
N4_924                    QLPFPQ--QQQQAFPLPQQP-----------------------------------------------QQPFPQSQQPQQP
N5_885                    QLPFPQ--QPQQAIPQPQQP-----------------------------------------------QQPFPQSQQ---P
N6_885                    QLPFPQ--QPQQAIPQPQQP-----------------------------------------------QQPFPQSQQ---P
N7_909                    QLPFPQ--QPQQPFPQPQQP-----------------------------------------------QQQFPQSQQPQQP
Am1_873                   QLPFPQ--QPQQPFPQPQQP-----------------------------------------------QQPFPQSQQPQQP
Am2_873                   QLPFPQ--QPQQPFPQPQQP-----------------------------------------------QQPFPQSQQPQQP
Am3_870                   QLPFPQ--QPQQPFPQPQQP-----------------------------------------------QQPFPQSQQPQQP
Am4_759                   --------------------------------------------------------------------------------
Am5_939                   QFPQPQ--QP*QPFPQPQQPQLPFL---------------------------------------QQPQQPFPQPKQPQQP
Am18_858                  QLPFPQ--QPQQPFPQPQQP-----------------------------------------------QQPFPQSQQPQQP
Am19_864                  QLPFPQ--QP---FPQPQQP-----------------------------------------------QQPFPQSQQPQQP
Sb3_999                   QQPFPQ--QPQQPFPQTQQP-----------------------------------------------QQPFPQFQQPQQP
Sb2_981                   ---YPQ--QPQQPFPQTQQP-----------------------------------------------QQQFPQSQQPQQP
Sb1_909                   QLSFPQ--QPQQPFPEPQQP-----------------------------------------------QQQFPQSQQPQQP
Crithopsis_K1_948         ---FPQ--QPQQPFPQTQQP-----------------------------------------------QQPFPQFQEPQQP
Crithopsis_K2_930         ---FPQ--QPQQPSPQTQQP-----------------------------------------------QQPFPQFQEPQQP
Dasypyrum_V1_915          --------QSQQPFPQPSQP-----------------------------------------------QQPFPQSQQPQQP
Dasypyrum_V2_966          QLQFPQ--QSQQPFPQPSQP-----------------------------------------------QQPFPQSQQPQQP
Dasypyrum_V3_948          HLPFPQ--QSQQPFPQPSQP-----------------------------------------------QQPFPQFQQPQQP
Dasypyrum_V4_965          QLQFPQ--QSQQPFPQPSQP-----------------------------------------------QQPFP?SQQPQQP
Dasypyrum_V5_981          QLPFPQ--QPQQPFPQPSQP-----------------------------------------------QQPFPQSQHPQQP
Dasypyrum_V8_879          --------QSQQPFPQPSQP-----------------------------------------------QQPFPQSQQPQQP
Dasypyrum_V9_957          QLPFPQ--QPQQPFPQPSQP-----------------------------------------------QQPFPQSQHPQQP
Dasypyrum_V6_876          QLPFPQ--QPQQPFPQPSQP-----------------------------------------------QQPFPQSQHPQQP
Dasypyrum_V10_961         TTTISP--TTTTTIPTAFTT----------------------------------------------?QQPFSQSQQPQQP
Dasypyrum_V11_873         --PFPQ--QPQQPFPQPHQP----------------------------------------------?NNHFPSHNKPQQP
Dasypyrum_V7_945          QLPFPQ--QSQQPFPQPSQP-----------------------------------------------QQPFPQSQQPQQP
Sl1_897                   ---YPQ--QPQQPFPQIQQP-----------------------------------------------QQPFPQSKQPQQP
Sl2_735                   --------------------------------------------------------------------------HQPQQQ
Sl3_957                   ---YPQ--QPQQPFPQTQQP-----------------------------------------------QQQFPQSQQPQQP
Sl4_897                   ---YPQ--QPQQPFPQTQRP-----------------------------------------------QQPFPQSQQPQQP
Sl5_909                   QLSFPQ--QPQQPFPEPQQP-----------------------------------------------QQQFPQSQQPQQP
Lophopyrum_E1_909         QQPYPQ--QPQQPFPQSQQP-----------------------------------------------QQLFPQSQQPQQP
Lophopyrum_E2_909         QLPFPQ--QPQQPFPQAQQP-----------------------------------------------QQQFSQSQQPQQP
Lophopyrum_E3_909         QLPFPQ--QPQQPFPQAQQP-----------------------------------------------QQQFPQSQQPQQP
Lophopyrum_E4_864         QQPYPQ--QPQQPFPQSQQP-----------------------------------------------QQLFPQSQQPQQP
Lophopyrum_E5_909         QLPFPQ--QHQQPFHQAQQP-----------------------------------------------QQQFSQSQQPQQP
Lophopyrum_E6_894         -----Q--QPQQPFPQPQQP-----------------------------------------------QQQFPQSQQSQQP
Lophopyrum_E7_897         ---YPQ--QPQQPFPQSQQP-----------------------------------------------QQLFPQSQQPQQP
Lophopyrum_E8_897         ---YPQ--QPQQPFPQSQQP-----------------------------------------------QQLFPQSQQPQQP
Lophopyrum_E9_897         ---YPQ--QPQQPFPQSQQP-----------------------------------------------QQLIPQSQQPQQP
Lophopyrum_E10_942        ---YSQ--QPQQPFPQTQQP-----------------------------------------------QQPFPQSQQPQQP
Lophopyrum_E11_897        ---YPQ--QPQQPFPQTQQP-----------------------------------------------QQPFPQSQQPQQP
Lophopyrum_E12_933        ---FPQ--QPQQPFPQTQQP-----------------------------------------------QQPFPQSQQSQQQ
Lophopyrum_E13_897        ---YP*--QPQQHSPQTQQP-----------------------------------------------QQPFPQSQQPQQP
Lophopyrum_E14_993        QQPFPQ--QPQQLFPQTQQP-----------------------------------------------QQPFSQFQQPQQP
Am6_858                   QLPFPQ--QPQQPFPQPQQP-----------------------------------------------QQPFPQSQQPQQP
Am7_858                   QLPFPQ--QPQQPFLQPQQP-----------------------------------------------QQPFPQSQQPQQP
Am8_873                   QLPFPQ--QPQQPFPQPQQP-----------------------------------------------QQPFPQSQQPQQP
Am9_858                   QLPFPQ--QPQQPFPQPQQP-----------------------------------------------QQPFPQSQQPQLP
Am11_864                  QLPFPQ--QP---FPQPQQP-----------------------------------------------QQPFPQSQQPQQP
Am12_909                  QLPFPQ--QP---FPQPQQP-----------------------------------------------QQPFPQSQQPQQP
Am14_936                  QFPQPQ--QPQQPFPQPQQPQLPFL---------------------------------------QQPQQPFPQPQQPQQP
Am15_936                  QFPQPQ--QPQQPFPQPQQPQLPFL---------------------------------------QQPQQPFPQPQQPQQP
Am16_936                  LFPQPQ--QPQQPFPQPQQPQLPFL---------------------------------------QQPQQPFPQPQQPLQP
Am13_873                  QLPFPQ--QPQQPFPQPQQP-----------------------------------------------QQPFPQSQQPQQP
Am17_864                  QLPFPQ--QP---FPQPQQP-----------------------------------------------QQPFPQSQQPQLP
Am10_789                  -------------------------------------------------------------------------SQQPQQP
Ss1_909                   QLPFPQ--QPQQPFPQPQQP-----------------------------------------------QQPFPQSQQPQQP
Ss2_720                   -LPFPQ--QPQQPFPQPQQP-----------------------------------------------QQPFPQSQQPQQP
Ss3_897                   ---YPQ--QPQQPFPQTQQP-----------------------------------------------QQPFPQSKQPKQP
Ssh1_960                  ---YPQ--QPQQPLSQTQQP-----------------------------------------------QQQFPQSQQPQQP
Ssh2_762                  ---------------------------------------------------------------------------QPQQP
Ssh3_1020                 QQPFPQ--QPQQPFPQTQQP-----------------------------------------------QQPFPQFQQPQQP
Ssh4_896                  QQPFP?-------------------------------------------------------------------SKQPQQP
Ssh5_909                  QLSFPQ--QPQQPFPEPQQP-----------------------------------------------QQQFPQSQQPQQP
S9_909                    QLPFPQ--QPQQPLPQPQQP-----------------------------------------------QQQFPQPQQPQQP
S11_1089                  QQQFPQSQQPQQLFPQTQQP-----------------------------------------------QQQFPQSQQPQQP
S10_1089                  QQQFPQSQQPQQLFPQTQQP-----------------------------------------------QQQFPQSQQPQQP
D5_1047                   QQPFPQ--QPQQPFPQTQQP-----------------------------------------------QQPFPQFQQPQQP
D6_1044                   QQPFPQ--QPQQPFPQTQQP-----------------------------------------------QQPFPQFQQPQQP
D7_888                    ---YPR--QPQQPFPQTQQP-----------------------------------------------QQPFPQSQQPQQP
D8_909                    QLPFPQ--QPQQPFPQPQQP-----------------------------------------------QQQFPQSQQPQQP
Au1_858                   QLPFPQ--QPQQPFPQPQQP-----------------------------------------------QQPFPQSQQPQQP
Au2_837                   QLPFPQ--QPQQPFPQPQQP-----------------------------------------------QQPFPQSQQPQQP
Au3_846                   QLPFPQ--Q---PFPQPQQP-----------------------------------------------QQPFPQSQQPQQP
Au5_903                   QLPFPQ--QPQQPFPQPQQP-----------------------------------------------QQPFPQLQQPQQP
Au4_753                   ---FPQ--QSQQPFPQPQQP-----------------------------------------------QQPFPQSQQPQQP
Secale_cereale_EU368041   QQPFPQTQQPQQPFPQPQQPQQLFPQTQQSSPQQPQQVTSQPQQPFPQAQPPQQSSPQSQQPYPQEPQQLFPQSQQPQQP
Secale_sylvestre_EF432546 QQPFPQTQQPQQPFPQPQQPQQLFPQPQQSSPQQPQQVISQPQQPFPQAQPPQQSSPQSQQPHPQEPQQLFPQPQQPQQP
Secale_strictum_HQ266670  QQPFPQTQQPQQPFPQPQQPQQLFPQTQQSSPQQPQQVTSQPQQPFPQAQPPQQSSPQSQQPYPQEPQQLFPQSQQPQQP

Hordeum_chilense_AY338365 FA---------------------QPQQPLTQQPY--------------PQEQPLSQQQPSVEE--QQQLNVCKEFLLQQC
C1_909                    FP---------------------QPQQQLPQPQQ--------------PQQSFPQQQQPLIQLSLQQQMNPCKNFLLQQC
C2_939                    FP---------------------QPQQQFPQPQQ--------------PQQSIPQQQQPLIQSSLQQQMNPCKNFLLQQC
C3_939                    FP---------------------QPQQQFPQPQQ--------------PQQSIPQQQQPLIQSSLQQQMNPCKNFLLQQC
C4_936                    FP---------------------HPQQQFPEPQQ--------------PQQSIPQQQQLLIQSSLQQQMNPCKNFLLQQC
C5_939                    FP---------------------HPQQQFPEPQQ--------------PQQSIPQQQQLLIQSSLQQQMNPCKNFLLQQC
C6_909                    FP---------------------QPQQQFPQPQQ--------------PQQSIPQEQQPLIQSSLQQQMNPCENFLLQQC
C7_909                    FP---------------------QPQQQFPQPQQ--------------PQQSIPQEQQPLIQSSLQQQMNPCKNFLLQQC
C8_909                    FP---------------------QPQQQFPQPQQ--------------PQQSIPQEQQPLIQSSLQQQMNPCKNFLLQQC
C9_909                    FP---------------------QPQQ*FPQPQQ--------------PQQSIP*QQQLLVELSLQQQMNPCRNFLLQQC
C10_909                   FP---------------------QPQQQFPQPQQ--------------PQQSIPQEQQPLIQSSLQQQMNPCKNFLLQQC
C11_909                   FP---------------------QPQQ*FPQPQQ--------------PQ*SIP*QQQLLVELSLQQQMNPCKNFLLQQC
C12_948                   FP---------------------QPQQQFPQPQQ--------------PQQSIPQQQQPLIQSSLQQQMNPCKNFLLQQC
M1_897                    FP---------------------QPQQQFPQPRQ--------------PQQSFPQQQQPLIQPYLQQQMNPCKNYLLQQC
M2_897                    FP---------------------QPQQQFPQPRQ--------------PQQSFPQQQQPLIQPYLQRQMNPCKNYLLQQC
M3_909                    FP---------------------QSQQQFPQPQQ--------------PQQSFPQQQQPLIELSLQQQMNPCKNFLLQQC
M4_890                    FP---------------------QPQQQFPQPQQ--------------PQQSFPQQQPPFIQPSLQQQLNPCKNFLLQQC
M5_887                    FP---------------------QPQQQFPQPQQ--------------PQQSFPQQQPPFIQPSLQQRLNPCKNFLLQQC
T1_882                    FP---------------------QPQQQFPQPQQ--------------PQQSFPQQQPSLIQQSLQQQLNPCKNFLLQQC
T2_882                    FP---------------------QPQQQFPQPQQ--------------PQQSFPQQQPSLIQQSLQQQLNPCKNFLLQQC
T3_882                    FP---------------------QPQQQFPQPQQ--------------PQQSFPQQQPSLIQQSLQQQLNPCKNFLLQQC
T4_897                    FS---------------------EPQQQFPQPQQ--------------RQQSLPQQQPSLIQQSLQQQLNQCKNFLLQQC
T5_896                    FP---------------------QPQQQFPRPQQ--------------PQQSFPQQQPSLIQQSLQQQLNPCRNFLLQQC
T6_897                    FS---------------------EPQQQFPQPQQ--------------RQQSLPQQQPSLIQQSLQQQLNQCKNFLLQQC
T7_909                    FP---------------------QPQQQFPQPQQ--------------PQQSFPQQQQPLIQLSLQQQMNPCKNFLLQQC
T8_909                    FP---------------------QPQQQFPQPQQ--------------PQQSFPQQQQPLIQLSLQQQMNPCKNFLLQQC
S1_909                    FP---------------------QPQQQFMQPQQ--------------LQQSSPQQQQLLIQLSLQQQMNPCKNFLLQQC
S2_909                    FP---------------------QPQQQFTQSQQ--------------PQQSSPQQQQLLIQLSLQQQMNPCKNFLLEQC
S4_1080                   FP---------------------QPQQQFPHPQQ--------------PQQSFPQQQRPFIQPSLQQRLNPCKNILLQQC
S5_909                    FP---------------------QPQQQFTQPQQ--------------LQQSSPQQQQLLIQLSLQQQMNPCKNFLLQQC
S6_909                    FP---------------------QPQQQFMQPQQ--------------SQQSSPQQQQLLIQLSLQQQMNPCKNFLLQQC
S7_1089                   FP---------------------QPQQQFPQPQQ--------------PQQSFPQQQRPFIQPSLQQRLNPCKNILLQQC
S8_873                    FP---------------------QPQRQFLQPQQ--------------QQQSFPQQQPLLIQQSLQQQLNPCKNFLLQQC
D1_897                    FP---------------------QPQQQFPQPQQ--------------PQQSFPQQQPSLIQQSLQQQLNPCKNFLLQQC
D2_888                    FP---------------------QPQQQFPQPQQ--------------PQQSFPQQQPPFIQPSLQQQVNPCKNFLLQQC
D3_894                    FP---------------------QPQQQFPQPQQ--------------PQQSFPQQQPSLIQQSLQQQLNPCKNFLLQQC
D4_879                    FP---------------------QPQQQLPQPQQ--------------PQQSFPQQQRPFIQPSLQQQLNPCKNILLQQC
U9_928                    FP---------------------QPQQQLPQPQQ--------------PQQSFPQQHPSFIQPSLQQELNPCKDFLLQQC
U10_928                   FP---------------------QPQQQLPQPQQ--------------PQQSFPQQHPSFIQPSLQQELNPCKDFLLQQC
U1_921                    FP---------------------HPQQQFPQPQQ--------------PQQSFPQEQQLLIQLSLQQQMNPCKNFLLQQC
U2_921                    FP---------------------QPQQQFPQPQQ--------------PQQSLPQQQQLMIQSFLQQQMNPCKNSLLQQC
U3_921                    FP---------------------QPQQQFPQPQQ--------------PQQSLPQQQQPMIQSFLKQQMNPCKNFLLQQC
U4_900                    FP---------------------QPQQQFPQPQQ--------------PQQSLPQQQQLMIQSFLQQQMNPCKNSLLQQC
U5_900                    FP---------------------QPQQQFPQPQQ--------------PQQSLPQQQQLMIQSFLQQQMNPCKNFLLQQC
U6_909                    FP---------------------QPQQQFPQPQQ--------------PQQSLPQQQQPLIQLSLQQQMNPCKNFLLQQC
U7_920                    FP---------------------QPQQQFPQPQQ--------------PQQSLPQQQQPMIQSFL*QQMNPCKNFLLQQC
U8_873                    FP---------------------QPQQQFPQPQQ--------------PQQSLPQQQ-PMIQSFL*QQMNPCKNFLLQQC
N1_873                    LP---------------------QPQQ---------------------RQQSLPQQQQPLIQPYLQQQMNPCKNYLLQQC
N2_906                    FP---------------------QTQQ---------------------PQQSLPQQQQPLIQPYLQQQMNPCKNYLLQQC
N3_924                    FP---------------------QPQQQFPQPQQ--------------PQQSLPQQQQPMIQPFLQQQLNPCKNFLLQQC
N4_924                    FP---------------------QPQQQFPQPQQ--------------PQQSLPQQQQPMIQPFLQQQLNPCKNFLLQQC
N5_885                    FP---------------------QPQQQFPQPQQ--------------PQQSFPQQQQPMIQPFLQQQMNPCKNFLLQQC
N6_885                    FP---------------------QPQQQFPQPQQ--------------PQQSFPQQQQPMIQPFLQQQMNPCKNFLLQQC
N7_909                    FP---------------------QPQQQFPQPQQ--------------PQQSFPQQQQPLIQLSLQQQMNPCKNFLLQQC
Am1_873                   FP---------------------QPQQQFPQPQQ--------------PQQSFPQQQPPLIQPYLQQQMNPCKNYLLQQC
Am2_873                   FP---------------------QPQQQFPQPQQ--------------PQQSFPQQQPPLIQPYLQQQMNPCKNYLLQQC
Am3_870                   FP---------------------QPQQQFPQPQQ--------------PQQSFPQQQPPLIQPYLQQQMNPCKNYLLQQC
Am4_759                   -----------------------QPQQ-FPQPQQ--------------PQQSFPQQQPPLIQPYLQQQMNPCKNYLLQQC
Am5_939                   FPQLQ------------------QPQQPLPQPQQ--------------PQQPFPQQQQPLIQPYLQQQMNPCKNYLLQQC
Am18_858                  FP---------------------QPQQ---------------------PQQSFPQQQQPLIQPYLQQQMNPCKNYLLQQC
Am19_864                  FL---------------------QPQQQFRQPQQ--------------PQQSFPQQQQPLIQPYLQQQMNPCKNYLLQQC
Sb3_999                   FP---------------------QPQQQFPQPQQ--------------PQQSFPRQQRPFIQPSLQQRLNPCKNILLQQC
Sb2_981                   FP---------------------QPQQ---------------------PQQSFPQQQPPFIQPSLQQQLNPCKNLLLQQC
Sb1_909                   FP---------------------QTQQQFPQPQQ--------------PQQSFPQQQQPLIQLSLQQQMNPCKNFLLQQC
Crithopsis_K1_948         FP---------------------QPQQQFSQPQQ--------------PQQSFPQQQRPFIQPSLQQRLNPCKNIVLQQC
Crithopsis_K2_930         LP---------------------QPQQQFSQPQQ--------------PQQSFPQQQRPFIQPSLQQRLNPCKNILLQQC
Dasypyrum_V1_915          FP---------------------QPQQ---------------------PQQSVPQQQLPLIQPSLQQQLNPCKNFLLQQC
Dasypyrum_V2_966          FP---------------------QPQQQFPQPQQ--------------PQQSVPQQQLPLIQPSLQQQLNPCKNFLLQQC
Dasypyrum_V3_948          FP---------------------QPQQ---------------------PQQSVPQQQLPLIQPSLQQQLNPCKNFLLQQC
Dasypyrum_V4_965          FP---------------------QPQQQFPQPQQ--------------PQQSVPQQQLPLIQPSLQQQLNPCKNFLLQQC
Dasypyrum_V5_981          FP---------------------QPQQQFPQPQQ--------------PQQSFPQQQPQLIQPSLQQQLNPCKNFLLQQC
Dasypyrum_V8_879          FP---------------------QPQQ---------------------PQQSVPQQQLPLIQPSLQQQLNPCKNFLLQQC
Dasypyrum_V9_957          FP---------------------QPQQQFPQPQQ--------------PQQSFP*QQPQLIQPSLQQQLNPCKNVLLQQC
Dasypyrum_V6_876          FP---------------------QPQQQFPQPQQ--------------PQQSFPQQQPQLIQPSLQQQLNPCKNFLLQQC
Dasypyrum_V10_961         FP---------------------QPQQQFPQPQQ--------------PQQSFPQQQPPLIQPSLQQQLNPCKNFLLQQC
Dasypyrum_V11_873         FP---------------------QPQQQFPQPQQ--------------KQQSFPQQQQPLIQPYLQQQMNPCKNYLLQQC
Dasypyrum_V7_945          FP---------------------QSQQ---------------------PQQSVPQQQLPLIQPSLQQHLNPCKNFLLQQC
Sl1_897                   FP---------------------QPQQQFPQPQQ--------------PQQSFPQQQPSLIQQSLQQQLNPCKNFLLQQC
Sl2_735                   FP---------------------QPQQ---------------------PQQSFPQQQPSLIQQSLQQQLNPCKNFLLQQC
Sl3_957                   FP---------------------QPQQ---------------------PQKSFPQQQPPFIQPSLQQQLNPCKNLLLQQC
Sl4_897                   FP---------------------QPQQQFPQPQQ--------------PQQSFPQQQPSLIQQSLQQQLNPCKNFLLQQC
Sl5_909                   FP---------------------QTQQQFPQPQQ--------------PQQSFPQQQQPLIQLSLQQQMNPCKNFLLQQC
Lophopyrum_E1_909         FP---------------------QPQQQFLQPQQ--------------PQQSFPQQQQPLIQLSLQQQMNPCKNFLLQQC
Lophopyrum_E2_909         FP---------------------QPQQQFPQPQQ--------------PQQSFPQQQQPLIQLSLQQQMNPCKNFLLQQC
Lophopyrum_E3_909         FP---------------------QPQQQFPQPQQ--------------PQQSFPQQQQPLIQLSLQQQMNPCKNFLLQQC
Lophopyrum_E4_864         FP---------------------QPQQQFPQPQQ--------------PQQSFPQQQQPLIQLSLQQQMNPCKNFLLQQC
Lophopyrum_E5_909         FP---------------------QPQQQFPQPQQ--------------PQQSFHQQQQPLIQLSLQQQMNPCKNFLLQQC
Lophopyrum_E6_894         FP---------------------QPQQQFLQPQQ--------------PQQSFPQQQQPLIQLSLQQQMNPCKNFLLQQC
Lophopyrum_E7_897         FP---------------------QPQQQFLQPQQ--------------PQQSFPQQQPPFIQPSLQQQLNPCKNFLLQQC
Lophopyrum_E8_897         FP---------------------QPQQQFLQPQQ--------------PQQSFPQQQPPFIQPSLQQQLNPCKNFLLQQC
Lophopyrum_E9_897         FP---------------------QPQQQFLQPQQ--------------PQQSFPQQQPPFIQPSLQQQLNPCKNFLLQQC
Lophopyrum_E10_942        FP---------------------QPQQQFPQPQQ--------------PQQSFPQQQPSLIQQSLQQQLNSCKTFFLQQC
Lophopyrum_E11_897        FP---------------------QPQQQSPQPQQ--------------PQQSFPQQQPSLIQQSLQQQLNSCKTFFLQQC
Lophopyrum_E12_933        FP---------------------QPQQQFPQPQQ--------------PQQSFPQQQPPFIQPSLQQQLNPCKNFLLQQC
Lophopyrum_E13_897        FP---------------------QPQQQFPQPQQ--------------PLQSFPQQQPSLIQQSLQQQLNSCKTFFLQQC
Lophopyrum_E14_993        FP---------------------QPQQ---------------------PQQSFPQQQRPFIQPSLQQQLNPCKNILLQQC
Am6_858                   FP---------------------QPQQ---------------------PQQSFPQQQQPLIQPYLQQRMNPCKNYLLQQC
Am7_858                   FP---------------------QPQQ---------------------PQQSFPQQQQPLIQPYLQQQMNPCKNYLLQQC
Am8_873                   FP---------------------QPQQQFPQPQQ--------------PQQSFPQQQQPLIQPYLQQQMNPCKNYLLQQC
Am9_858                   FP---------------------QPQQ---------------------PRQSSPQQQQPLIQPYLQQQMNPCKNYLLQQC
Am11_864                  FL---------------------QPQQQFPQPQQ--------------PQQSSPQQQQPLIQPYLQQQMNPCKNYLLQQC
Am12_909                  FL---------------------QPQQQFPQPQQ--------------PQQSSPQQQQPLIQPYLQQQMNPCKNYLLQQC
Am14_936                  FPQLQ------------------QPQQPLAQPQQ--------------PQQPFPQQQQPLIQPYLQQQMNPCKNYLLQQC
Am15_936                  FPQLQ------------------QPQQPLAQPQQ--------------PQQPFPQQQQPLIQPYLQQQMNPCKNCLLQQC
Am16_936                  FPQLQ------------------QPQQPLAQPQQ--------------PQQPFPQQQQPLIQPYLQQQTNPCKNYLLQQC
Am13_873                  FP---------------------QPQQQFPQPQQ--------------PQQSFPQQQQPLIQPYLQQQMNPCKNYLLQQC
Am17_864                  FL---------------------QPQQQFPQPQQ--------------PQQSSPQQQQPLIHPYLQQQMNPCKNYLLQQC
Am10_789                  FL---------------------QPQQQFPQPQQ--------------PQQSSPQQQQPLIQPYLQQQMNPCKNYLLQQC
Ss1_909                   FP---------------------QPQQQFPQPQQ--------------PQHSFPQQQQPVIQSFLQQQMNPCKNFLLQQC
Ss2_720                   FP---------------------QPQQQFPQPQQ--------------PQHSFPQQQQPVIQSFLQQQMNPCKNFLLQQC
Ss3_897                   FP---------------------QPQQQFPQPQQ--------------PQQSFPQQQPSLIQQSLQQQLNPCKNFLLQQC
Ssh1_960                  FP---------------------QPQQ---------------------PQQSFPQQQPPFIQPSLQQQLNPCKNLLLQQC
Ssh2_762                  FP---------------------QPQQ---------------------PQQSFPQQQPPFIQPSLQQQLNPCKNLLLQQC
Ssh3_1020                 FP---------------------QPQQQFPQPQQ--------------PQQSFPQQQRPFIQPSLQQRLNPCKNILLQQC
Ssh4_896                  FL---------------------QPQQQFPQPQQ--------------PQQSFPQQQPSLIQQSLQQQLNPCKNFLLQQC
Ssh5_909                  FP---------------------QTQQQFPQPQQ--------------PQQSFPQQQQPLTQLSLQQQMNPCKNFLLQQC
S9_909                    FP---------------------QPQQQFTQPQQ--------------LQQSSPQQQQLLIQLSLQQQMNPCKNFLLQQC
S11_1089                  FP---------------------QPQQQFPQPQQ--------------PQQSFPQQQRPFIQPSLQQRLNPCKNILLQQC
S10_1089                  FP---------------------QPQQQFPQPQQ--------------PQQSFPQQQRPFIQPSLQQRLNPCKNILLQQC
D5_1047                   FR---------------------QPQQQLPQPQQ--------------PQQSFPQQQRPFIQPSLQQRLNPCKNILLQQC
D6_1044                   FR---------------------QPQQQLPQPQQ--------------PQQSFPQQQRPFIQPSLQQRLNPCKNILLQQC
D7_888                    FP---------------------QPQQQFPQPQQ--------------PQQSFPQQQPSLIQQSLQQQLNPCKNFLLQQC
D8_909                    FP---------------------QPQQQFLQPQQ--------------PQQSSPQQQQPLIQLSLQQQMNPCKNFLLQQC
Au1_858                   FP---------------------QPQQ---------------------PQQSFPQQQQPLIQPYLQQQMNPCKNYLLQQC
Au2_837                   FP---------------------QPQQ---------------------PQQSFPQQQQPLIQPYLQQQMNPCKNYLLQQC
Au3_846                   FP---------------------QPQQQFPQPQQ--------------PQQSFPQQQQPLIQPYLQQQMNPCKNYLLQQC
Au5_903                   LP---------------------QPQQ---------------------PQQPFPQQQQPLIQPYLQQQMNPCKNYLLQQC
Au4_753                   FP---------------------QPQQ---------------------PQQSFPQQQQPLIQPYLQQQMNPCKNYLLQQC
Secale_cereale_EU368041   FPQPQQPQQPFPQPQPQTQQSIPQPQQPFPQPQQPFPQSQEQFPQVHQPQQPSPQQQQPSIQLSLQQQLNPCKNVLLQQC
Secale_sylvestre_EF432546 FPQPQQPQEPFPQLQP--QQSIPQPQQPFPQPQQPFPQAQQPFPQVHQPQQPSPQQQQPSVQLSLQQQLNPCKNVLLQQC
Secale_strictum_HQ266670  FPQPQQPQQPFPQPQPQTQQSIPQPQQPFPQPQQPFPQSQEQFPQVHQPQQPSPQQQQPSIQLSLQQQLNPCKNVLLQQC

Hordeum_chilense_AY338365 NPNEKVSSLQSVIPFLRPQTWQQNSCQLKRQQCCRQLANINEQSRCPAIQTIVHAIVMQQQQVQQQVG---------HGF
C1_909                    NPVSLVSSLMSMI-------LPRSDCQVMQQQCCQQLAQIPQQLKCAAIHSVVHSIIMQQEQR--------------QGV
C2_939                    NPVSLVSSLVSLI-------LPQSDCQVMQQQCCQQLAQIPQQLQCAAIHSVVHSIIMQQEQQ--------------QGL
C3_939                    NPVSLVSSLVSLI-------LPQSDCQVMQQQCCQQLAQIPQQLQCAAIHSVVHSIIMQQEQQ--------------QGL
C4_936                    NPVSLVSSLVSLI-------LPPSDCQVMQQQCCQQLAQIPQQLQCAAIHSVVHSIIMQQEQQ--------------QGL
C5_939                    NPVSLVSSLVSLI-------LPPSDCQVMQQQCCQQLAQIPQQLQCAAIHSVVHSIIMQQEQQ--------------QGL
C6_909                    NPVSLVSSLMSLI-------LPRSDCQVMQQQCCQQLAQIPQQLQCAAIHSVVHSIIMQQEQQ--------------QGL
C7_909                    NPVSLVSSLVSLI-------LPQSDCQVMQQQCCQQLAQIPQQLQCAAIHSVVHSIIMQQEQQ--------------QGL
C8_909                    NPVSLVSSLMSLI-------LPRSDCQVMQQQCCQQLAQIPQQLQCAAIHSVVHSIIMQQEQQ--------------QGL
C9_909                    NPVSLVSSLVSLI-------LPRCDCQVMQQQCCQQLAQIPQQLQCAAIHSVVHSIIMQQEQQ--------------EGL
C10_909                   NPVSLVSSLMSLI-------LPRSDCQVMQQQCCQQLAQIPQQLQCAAIHSVVHSIIMQQEQQ--------------QGL
C11_909                   NPVSLVSSLVSLI-------LPRCDCQVMQQQCCQQLAQIPQQLQCAAIHSVVHSIIMQQEQQ--------------EGL
C12_948                   NPVSLVSSLVSLI-------LPRSDCQVMQQQCCHQLAQIPQQLQCAAIHSVVHSIIAQQEQQ--------------QGL
M1_897                    NPVSLVSSLVSII-------LPRSDCQVMQQQCCQQLAQIPRQLQCAAIHSVVHSIIMQQEQ---------------QGI
M2_897                    NPVSLVSSLVSII-------LPRSDCQVMQQQCCQQLARIPRQLQCAAIHSVVHSIIMQQEL---------------QGI
M3_909                    NPVSLVSSIMSMI-------LPRSDCQVMQQQCCQQLAQIPQQLQCAAIHSVVHSIIMQQDQR--------------QGV
M4_890                    KPVSLVSSLWSMI-------WPQSDCQVMRQQCCQQLAQIPQQLKCAAIHSVVHSIIMQQEQQQQQQQQQQQQQQQQQGL
M5_887                    KPVSLVSSLWSMI-------WPQSDCQVMRQQCCQQLAQIPQQLKCAAIHSVVHSIIMQQEQQQQQQQQQQQQQQQQ-GL
T1_882                    KPVSLVSSLWSII-------LPRSDCQVMRQQCCQQLAQIPQQLQCAAIHSIVHSIIMQQEQQEQRQ-----------DV
T2_882                    KPVSLVSSLWSMI-------LPQSDCQVMRQQCCQQLAQIPQQLQCAAIHSIVHSIIMQQEQQEQRQ-----------DV
T3_882                    KPVSLVSSLWSMI-------LPRSDCQVMRQQCCQQLAQIPQQLQCAAIHSIVHSIIMQQEQQEQRQ-----------DV
T4_897                    KPVSLVSSLWSMI-------LPRSDCQVMRQQCCQQLAQIPQQLQCAAIHSVVHSIIMQQEQQEQQQ-----------GV
T5_896                    N?VSLVSSLWSMI-------LPRSDCQVMRQQCCQQLAQIPQQLQCAAIHSIVHSIIMQQEQQEQRQ-----------GV
T6_897                    KPVSLVSSLWSMI-------LPRSDCQVMRQQCCQQLAQIPQQLQCAAIHSVVHSIIMQQEQQEQRQ-----------DV
T7_909                    NPVSLVSSLMSMI-------LPRSDCQVMQQQCCQQLAQIPQQLQCAAIHSVVHSIIMQQEQR--------------QGV
T8_909                    NPVSLVSSLMSMI-------LPRSDCQVMQQQCCQQLAQIPQQLQCAAIHSVVHSIIMQQEQR--------------QGV
S1_909                    NPVSLLSSLMSMI-------LPRSDCQVMQQQCCQQLAQVPQQLQCAAIHSVVHSIIMQQEQR--------------QGV
S2_909                    NPVSLVSSLMSMI-------LPRSDCQVMQQQCCQQLAQIPQQLQCAAIHSVVHSIIMQQEQR--------------QGV
S4_1080                   KPASLVSSLWSII-------WPQNDCQVMQQQCCQELAQIPQQLQCAAIHSVVHSIIMQQQQQQQQQQQQ--------GM
S5_909                    NPVSLLSSLMSMI-------LPRSDCQVMQQQCCQQLAHVPQQLQCAAIHSVVHSIIMQQEQR--------------QGV
S6_909                    NPVSLVSSLMSMI-------LPRSDCQVMQQQCCQQLAQIPQQLQCAAIHSVVHSIIMQQEQQ--------------QGV
S7_1089                   KPASLVSSLWSII-------WPQNDCQVMQQQCCQELAQIPQQLQCAAIHSVVHSIIMQQQQQQQQQQQQQ-----QQGM
S8_873                    KPVSLMSSLWSMI-------LPRSDCQVMRQQCCQQLAQIPRQLQCAAIHSVVHSIIMQQEQQEQLQ-----------GV
D1_897                    KHVSLVSSLWSMI-------LPRSDCQVMRQQCCQQLAQIPQQLQCAAIHSIVHSIIMQQEQQEQRQ-----------GV
D2_888                    KPVSLVSSLWSMI-------WPQSDCQVMRQQCCQQLAQIPQQLQCAAIHTVIHSIIMQQEQQ--------------QGM
D3_894                    KHVSLVSSLWSMI-------LPRSDCQVMRQQCCQQLAQIPQQLQCAAIHSIVHSIIMQQEQQEQRQ-----------GV
D4_879                    KPASLVSSLWSII-------WPQSDCQVMRQQCCQQLAQIPQQLKCAAIHSVVHSIIMQQQQQQQQQQ-----QQQQQGM
U9_928                    KHVSLVSSLWSLI-------WPQSDCQVMR*QCCQQLAQIPRQLQRAAIHSIVHSIIMQQEQQEQQ-----------QGL
U10_928                   KHVSLVSSLWSLI-------WPQSDCQVMR*QCCQQLAQIPRQLQCAAIHSIVHSIIMQQEQQEQQ-----------QGL
U1_921                    NPVSLVSSLVSII-------LPRSDCQVMRKQCCQQLAQIPQRLQCAAIHSVARS-IMQQEQQ--------------QGV
U2_921                    NPVSLVSSLVSII-------LPRNDCQVMREQCCQQLAQIPQQLQCAAIHSVAHS-IMQQEQQ--------------QGV
U3_921                    NPVSLVSSLVSII-------LPQSDCQVMRQQCCQQLAQIPQRLQCAAIHSVAHS-IMQQEQQ--------------QGV
U4_900                    NPVSLVSSLVSII-------LPRNDCQVMREQCCQQLAQIPQQLQCAAIHSVAHS-IMQQEQQ--------------QGV
U5_900                    NAVSLVSSLVSII-------LPQSDCQVMRQQCCQQLAQIPQRLQCAAIHSVAHS-IMQQEQQ--------------QGV
U6_909                    NPVSLVSSLMSMI-------LPRSDCQVMQQQCCQQLAHIPQQLQCAAIHSVVHSIIMQQEQR--------------QGV
U7_920                    NPVSLVSSLVSII-------FPQSDCQVMRQQCCQQLAQIPQRLQCAAIHNVAHS-IMQQEQQ--------------QGM
U8_873                    NPVSLVSSLVSII-------FPQSDCQVMRQQCCQQLAQIPQRLQCAAIHNVAHS-IMQQEQQ--------------QGV
N1_873                    NPVSLVSSLVSVI-------LPRSDCQVMQQQCCQQLAQIPRQLQCAAIHSVVHSIIMQQEQ---------------QGI
N2_906                    NPVSLVSSLVSVI-------LPRSDCQVMQQQCCQQLAQIPRQLQCAAIHSVVHSIIMQQEQ---------------QGI
N3_924                    NPVSLVSSLVSII-------LPRSDCQVMQRQCCQQLTQIPQQLQCAAIHSVAHSIIMQQEQQ--------------QGV
N4_924                    NPVSLVSSLVSII-------LPRSDCQVMQRQCCQQLTQIPQQLQCAAIHSVAHSIIMQQEQQ--------------QGV
N5_885                    NPVSLVSSLVSMI-------LPRSDCQVMQQQCCQQLAQIPQQLQCAAIHSVAQSITIQQEQQ--------------QGV
N6_885                    NPVSLVSSLVSMI-------LPRSDCQVMQQQCCQQLAQIPQQLQCAAIHSVAQSIIIQQEQQ--------------QGV
N7_909                    NPVSLVSSLMSII-------LPRSDCQVMQQQCCQQLAQIPQQLQCAAIHSVVHSIIMQQEQR--------------QGV
Am1_873                   NPVSLVSSLVSMI-------LPRNDCQVMQQQCCQQLAQIPRQLQCTAIHSVVHAIIMQQEQQ---------------GI
Am2_873                   NPVSLVSSLVSMI-------LPRNDCQVMQQQCCQQLAQIPRQLQCTAIHSVVHAIIMQQEQQ---------------GI
Am3_870                   NPVSLVSSLVSMI-------LPRNDCQVMQQQCCQQLAQIPRQLQCTAIHSVVHAIIMQQEQ----------------GI
Am4_759                   NPVSLVSSLVSMI-------LPRNDCQVMQQQCCQQLAQIPRQLQCTAIHSVVHAIIMQQEQQ---------------GI
Am5_939                   NPVSLVSSLVSMI-------LPRSDCQVMRQQCCQQLAQIPQQLQCAAIHGVVHSIIMQQEQQQQQ-----------QGI
Am18_858                  NPVSLVSSLVSMI-------LPRSDCQVMQQQCCQQLAQIPRQLQCAAIHSVVHSIIMQQEQQ--------------QGI
Am19_864                  NPVSLVSSLVSMI-------LPRSDCQVMQQQCCQQLAQIPRQLQCTAIHSVVHAIIMQQEQQ---------------GI
Sb3_999                   KPASLVSSLWSII-------WPQSDCQVMRQQCCQQLAQIPQQLQCAAIHSVVHSIIMQQQQQQQQQQ--------QQGV
Sb2_981                   RPVSLVSSLWSMI-------WPQSDCQVMRQQCCQQLAQIPQQLQCAAIHSVVHSIIMQQEQQQQQQQQQQQQQ----GL
Sb1_909                   NPVSLVSSLMSMI-------LPRSDCQVMQQQCCQQLAQIPQQLQCAAIHSVAHSIIMQQEQQ--------------QGV
Crithopsis_K1_948         KPVSLVSSLWSII-------WPQSDCQVMRQQCCQQLAQIPQQLQCAAIHSVVHSIIMQQQQQQQQQQQQQQ----QQGM
Crithopsis_K2_930         KPASLVSSVWSII-------WPQSDCQVLRQQCCQQLAQIPQQLQCAAIHSVVHSIIMQQQQQQQQ----------QQGM
Dasypyrum_V1_915          RPMSLVSSLWSII-------WPQSDCQVMRQQCCQQLAQIPQQLQCAAIHSVVQSIIMQQEQRQ--------------GM
Dasypyrum_V2_966          RPMSLVSSLWSII-------WPQSDCQVMRQQCCQQLAQIPQQLQCAAIHSVVQSIIMQQEQRQ--------------GM
Dasypyrum_V3_948          RPMSLVSSLWSIM-------WPQSDCQVMRQQCCQQLAQIPQQLQCAAIHSVVQSIIMQQEQRQ--------------GM
Dasypyrum_V4_965          RPMSLVSSLWSII-------WPQSNCQVMRQQCCQQLAQIPQQLQCAAIHSVVQSIIMQQEQRQ--------------GM
Dasypyrum_V5_981          RPMSLVSSLWSMI-------WPQSDCQVMRQQCCQQLAQIPQQLQCAAIHSVVHSIIMQQEQRQ--------------GM
Dasypyrum_V8_879          RPMSLVSSLWSII-------WPQSDCQVMRQQCCQQLAQIPQQLQCAAIHSVVQSIIMQQEQRQ--------------GM
Dasypyrum_V9_957          RPMSLVSSLWSMI-------WPQSDCQVMRQQCCQQLAQIPQQL*CAAIHSVVHSIIMQQEQRQ--------------GM
Dasypyrum_V6_876          RPMSLVSSLWSMI-------WPQSDCQVMRQQCCQQLAQIPQQLQCAAIHSVVHSIIMQQEQRQ--------------GM
Dasypyrum_V10_961         RPMSLVSSLWSII-------WPQRDCQVMRQQCCQQLAQIPQQLQCAAIHSVVQSIIMQQEQRQ--------------GM
Dasypyrum_V11_873         NPVSLVSSLVSMI-------LPRSDCQVMQQQCCQQLAQIPRQLQCTAIHSVVHAIIMQQEQQ---------------GI
Dasypyrum_V7_945          RPMSLVSSLWSII-------WPKSDCQVMRQQCCQQLAQIPQQLQCAAIHSVVQSIVMQQEQRQ--------------GM
Sl1_897                   KPVSLVSSLWSII-------LPRSDCQVMRQQCCQQLAQIPQQLQCAAIHSVVHSIIMQQEQQEQLQ-----------SG
Sl2_735                   KPVSLVSSLWSII-------LPRSDCQVMRQQCCQQLAQIPQQLQCAAIHSVVHSIIMKQEQQQQQQQQQQQQ-----GL
Sl3_957                   RPVSLVSSLWSMV-------WPQSDCQVMRQQCCQQLAQIPQQLQCAAIHSVVHSIIMKQEQQQQQQQQQQQQQ----GL
Sl4_897                   RPMSLVSSLWSMI-------LPRGDCQVMRQQCCQQLAQIPQQLQCAAIHSVVHSIIMQQEQQEQRQ-----------GV
Sl5_909                   NPVSLVSSLMSMI-------LPRSDCQVMQQQCCQQLAQIPQQLQCAAIHSVAHSIIMQQEQQ--------------QGV
Lophopyrum_E1_909         NPVSLVSSLMSMI-------LPRSDCQVMQQQCCQQLAQIPQQLQCAAIHSVVHSIIMQQEQR--------------QGV
Lophopyrum_E2_909         NPVSLVYSLMSMI-------LPRSDCQVMQQQCCQQLAQIPQQLQCAAIHSVVHSIIMQQEQR--------------QGV
Lophopyrum_E3_909         NPVSLVSSLMSMI-------LPRSVCQVMQQQCCQQLAQIPQQLQCAAIHSVVHSIIMQQEQR--------------QGV
Lophopyrum_E4_864         NPVSLVSSLMSMI-------LPRSDCQVMQQQCCQQLAQIPQQLQCAAIHSVVHSIIMQQEQR--------------QGV
Lophopyrum_E5_909         NPVSLVSSLMSMI-------LPRSDCQVMQQQCCQQLAQIPQQLQCAAIHSVVHSIIMQQEQR--------------KGV
Lophopyrum_E6_894         NPVSLVSSLMSMI-------LPRSDCQVMQQQCCQQLAQIPQQLQCAAIHSVVHSIIMQQEQR--------------QGV
Lophopyrum_E7_897         KPVSLVSSLWSMI-------WPQSDCQVMWQQCCQQLAQIPQQLQCAAIHSVVHSIIMQQEQQEQQQ-----------GL
Lophopyrum_E8_897         KPMSLVSSLWSMI-------WPQRDCQVMWQQCCQQLAQIPQQLQCAAIHSVVHSIIMQQEQQEQQQ-----------GL
Lophopyrum_E9_897         KPVSLVSSLWSMI-------WPQSACQVMWQQCCQQLAQIPQQLQCAAIHSVVHSITMQQEQQEQQQ-----------GL
Lophopyrum_E10_942        KPVSLVSSLWSMI-------LPRSDCQVMRQQCCQQLAQIPQQLQCAAIHSIVHSIIMQQEQQEQRQ-----------GV
Lophopyrum_E11_897        KPVSLVSSLWSMI-------LPRSDCQVMRQQCCQQLAQIPQQLQCAAIHSIVHSIIMQQEQQEQRQ-----------GV
Lophopyrum_E12_933        KPMSLVSSLWSMI-------QPQSDCQVMRQQCCQQLAQIPQQLQCAAIHSVVHSIIMQQEQQEQQQQ----------GL
Lophopyrum_E13_897        EPVSLVSSLWSMI-------LPRSDCQVMRQQCCQQLAQIPQQLPCAAIHSIVHSIIMQQEQQEQRQ-----------GV
Lophopyrum_E14_993        KPASLVSSLWSII-------WPQSDCQVMRQQCCQQLAQIPQQHQCAAIHSVAHSIIMQQEQQQQQQQ*QQQQQQQQQGM
Am6_858                   NPVSLVSSLVSMI-------LPRSDCQVMQQQCCQQLAQIPRQLQCAAIHSVVHSIIMQQEQQ--------------QGI
Am7_858                   NPVSLVSSLVSMI-------LPRSDCQVMQQQCCQQLAQIPRQLQCAAIHSVVHSIIMQQEQQ--------------QGM
Am8_873                   NPVSLVSSLVSMI-------LPRNDCQVMQQQCCQQLAQIPRQLQCTAIHSVVHAIIMQQEQQ---------------GI
Am9_858                   NPVSFVSSLVSMI-------LPRSDCQVMQQQCCQQLAQIPRQLQCPAIHSVVHSIIMQQEQQ--------------QGI
Am11_864                  NPVSLVSSLVSMI-------LPRSDCQVMQQQCCQQLAQIPRQLQCTAIHSVVHAIIMQQEQQ---------------GI
Am12_909                  NPVSLVSSLVSMI-------LPRSDCQVMQQQCCQQLAQIPRQLQCTAIHSVVHAIIMQQEQQ---------------GI
Am14_936                  NPVSLVSSLVSMI-------LPRSDCQVMRQQCCQQLAQIPQQLRCAAIHGVVHSIIMQQEQ-QQQ-----------LGI
Am15_936                  NPVSLVSSLVSMI-------LPRSDCQVMRQQCCQQLAQIPQQLQCAAIHGVVHSIIMQQEQQQQQ------------GI
Am16_936                  NPVSLVSSLVSMI-------LPRSDCQVMRQQCCQQLAQIPQQLPCASIHGVVHSIIMQQEQ-QQL-----------LGI
Am13_873                  NPVSLVSSLVSMI-------LPRNDCQVMQQQCCQQLAQIPRQLQCTAIHSVVHAIIMQQEQQ---------------GI
Am17_864                  NPVSLVSSLVSMI-------LPRSDCQVMQQLCCQQLAQIPRQLQCTAIHSVVHAIIMQQEQQ---------------GI
Am10_789                  NPVSLVSSLVSMI-------LPRSDCQVMQQQCCQQLAQIPRQLRCTAIHSVVHAIIMQQEQQ---------------GI
Ss1_909                   NPVSLVSSLVSII-------LPRSDCQVMQQQCCQQLAQIPQQLQCAAIHSVAHSIIMQQEQQ--------------QGV
Ss2_720                   NPVSLVSSLVSII-------LPRSDCQVMQQQCCQQLAQIPQQLQYAAIHSVAHSIIMQQEQQ--------------QGV
Ss3_897                   KPVSLVSSLWSII-------LPRSDCQVMRQQCCQQLAQIPQQLQCAAIHSVVHSIIMQQEQQEQLQ-----------GV
Ssh1_960                  RPVSLVSSLWSMI-------WPQSDCQVMRQQCCQQLAQIPQQLQCAAIHSVVHSIIMQQEQQQQQQQQQ--------GL
Ssh2_762                  RPVSLVSSLWSMI-------WPQSDCQVMRQQCCQQLAQIPQQLQCAAIHSVVHSIIMQQEQQQQQQQQQ--------GL
Ssh3_1020                 KPASLVSSLWSII-------WPQSDCQVMRQQCCQQLAQIPQQLQCAAIHSVVHSIIMQQQQQQQQQQQQQ-----QQGV
Ssh4_896                  KPVSLVSSLWSII-------LPRSDCQVMRQQCCQQLAQIPQQLQCAAIHSVVHSIIMQQEQQEQL?----------?GV
Ssh5_909                  NPVSLVSSLMSMI-------LPRSDCQVMQQQCCQQLAQIPQQLQCAAIHSVAHSIIMQQEQQ--------------QGV
S9_909                    NPVSLLSSIMSMI-------LPRSDCQVMQQQCCQQLAQVPQQLQCAAIHSVVHSIIMQQEQR--------------QGV
S11_1089                  KPASLVSSLWSII-------WPQNDCQVMQQQCCQELAQIPQQLQCAAIHSVVHSIIMQQQQQQQQQQQQQ-----QQGM
S10_1089                  EPASLVSSLWSII-------WPQNDCQVMQQQCCQELAQIPQQLQCAAIHSVVHSIIMQQQQQQQQQQQQQ-----QQGM
D5_1047                   KPASLVSSLWSII-------WPQNDCQVMQQQCCQELAQIPQQLQCAAIHSVVHSIIMQQQQQQQQQQ--------QQGM
D6_1044                   KPASLVSSLWSII-------WPQNDCQVMQQQCCQELAQIPQQLQCAAIHSVVHSIIMQQQQQQQQQQ--------QQGM
D7_888                    KPVSLVSSLWSMI-------LPRSDCQVMRQQCCQQLAQIPQQLQCAAIHSIVHSIIMQQEQQEQQQ-----------GV
D8_909                    NPVSLVSSLISMI-------LPRSDCQVMQQQCCQQLAQVPQQLQCAAIHSVVHSIIMQQEQR--------------QGV
Au1_858                   NPVSLVSSLVSMI-------LPRSDCQVMQQQCCQQLAQIPRQLQCAAIHSVVHSIIMQQEQQ--------------QGI
Au2_837                   NPVSLVSSLVSMI-------LPRSDCQVIQQQCCQQLAQIPRQLQCAAIHSVVHSIIMQQEQ*--------------QGI
Au3_846                   NPVSLVSSLVSMI-------LPRSDCQVMQQQCCQQLAQIPRQLQCTAIHSVVHAIIMQQEQQ---------------GI
Au5_903                   NPVSLVSSLVSMI-------LPRSDCQVMRQQCCQQLAQIPQQLQCAAIHGVVHSIIMQQEQQEQQQQQQQQQRQQQQGI
Au4_753                   NPVSLVSSLVSMI-------LPRSDCQVIQQQCCQQLAQIPRQLQCAAIHSVVHSIIMQQEQQ--------------QGI
Secale_cereale_EU368041   SPVALVSSLRSKI-------FPQSECQVMQQQCCQQLAQIPQQLQCAAIHSVVHAIIMQQEQR--------------EGV
Secale_sylvestre_EF432546 NPVALVSSLRSKI-------FPQSECQVMQQQCCQQLAQIPQQLQCAAIHSVVHAIIMQQEQQ--------------QGL
Secale_strictum_HQ266670  SPVALVSSLRSKI-------FPQSECQVMQQQCCQQLAQIPQQLQCAAIHSVVHAIIMQQEQR--------------EGV

Hordeum_chilense_AY338365 IQSQPQQLGQGMPIYP-QQQPGHGFFLPQQQAQSFNLVRSLVIQTLP
C1_909                    QIRRP--LFQ--------LVQGQGIIQPQQPAQ-LEVIRSLVLRTLP
C2_939                    RILRP--LFQ--------IVQGQSIIQPQQPAQ-LEVIRSLVLKTLP
C3_939                    RILRP--LFQ--------IVQGQSIIQPQQPAQ-LEVIRSLVLKTLP
C4_936                    RILRP--LFQ--------IVQGQSIIQPQQPAQ-LKVIRSLVLKTLP
C5_939                    RILRP--LFQ--------IVQGQSIIQPQQPAQ-LKVIRSLVLKTLP
C6_909                    RILRP--LFQ--------IVQGQSIIQPQQPAQ-LEVIRPLVLKTLP
C7_909                    RILRP--LFQ--------IVQGQSIIQPQQPAQ-LEVIRSLVLKTLP
C8_909                    RILRP--LFQ--------IVQGQSIIQPQQPAQ-LEVIRSLVLKTLP
C9_909                    HIMRP--LFH--------IVQGQSIIQPQQLAQ-LEVIMSLVLKTLP
C10_909                   RILRP--LFQ--------IVQGQSIIQPQQPAQ-LEVIRSLVLKTLP
C11_909                   HIMRP--LFH--------IVQGQSIIQPQQLAQ-LEVIMSLVLKTLP
C12_948                   RILRP--LFQ--------IVQGQSIIQPQQPAQ-LEVIRSLVLQTLP
M1_897                    QILRP--LFQ--------LVQGQGIIQPQQPAQ-LEVLRSLVLRTLP
M2_897                    QILRP--LFQ--------LVQGQGIIQPQQPAQ-LEVLRSLVLRTLP
M3_909                    QIRRP--LFQ--------LIQGQGIIQAQQPAQ-LEVIRSLVLKTLP
M4_890                    RILLP--LYQQQQVGQGTLVQ--------------?VIRSLVLQTLP
M5_887                    RILLP--LYQQQQVGQGTLVQ--------------?VIRSLVLQTLP
T1_882                    QILVP--LSQQQQVGQGTLVQGQGIIQPQQPAQ-LEVIRSLVLQTLP
T2_882                    QILVP--LSQQQQVGQGTLVQGQGIIQPQQPAQ-LEVIRSLVLQTLP
T3_882                    QILVP--LSQEQQVGQGTFVQGQGIIQPQQPAQ-LEVIRSLVLQTLP
T4_897                    QILVP--LSQQQQVGQGTLVQGQGIIQPQQPAQ-LEVIRSLVLQTLP
T5_896                    QILVP--LSQQQQVGQGTLVQGQGIIQPQQPAQ-LEVIRSLVLQTLP
T6_897                    QILVP--LSQQQQVGQGTLVQGQGIVQPQQPAQ-LEVIRSLVLQTLP
T7_909                    QIRRP--LFQ--------LVQGQGIIQPQQPAQ-LEVIRSLVLRTLP
T8_909                    QIRRP--LFQ--------LVQGQGIIQPQQPAQ-LEVIRSLVLRTLP
S1_909                    QIRRP--LFQ--------LVQGQGIIQPQQPAQ-LEVIRSLVLQTLP
S2_909                    QIRRP--LFQ--------LVQGRGIIQPQQPAQ-LEVIRSLVLRTLP
S4_1080                   HILLP--LSQQQQVGQGTLVQGQGIIQPQQPAQ-LEAIRSLVLQTLP
S5_909                    QIRRP--LFQ--------LVQGQGIIQPQQPAQ-LEVIRSLVLQTLP
S6_909                    QIRRP--LFQ--------LVQGQGIIQPQQPAQ-LEVIRSLVLKTLP
S7_1089                   HILLP--LSQQQQVGQGTLVQGQGIIQPQQPAQ-LEAIRSLVLQTLP
S8_873                    QIPVP--LSQQQQVGQGTLIQGQGIIQPQQPAQ-LEVIRSLVLQTLP
D1_897                    QILVP--LSQQQQVGQGTLVQGQGIIQPQQPAQ-LEVIRSLVLQTLA
D2_888                    HILLP--LYQQQQVSQGTLVQGQGIIQPQQPAQ-LEAIRSLVLQTLP
D3_894                    QILVP--LSQQQQVGQGTLVQGQGIIQPQQPAQ-LEVIRSLVLQTLA
D4_879                    HIFLP--LSQQQQVGQGSLVQGQGIIQPQQPAQ-LEAIRSLVLQTLP
U9_928                    RILLP--LSQQQQVGQGTLVHGQGIIQPQQPTQ-LEVIRSLVLQTLP
U10_928                   RILLP--LSQQQQVGQGTLVHGQGIIQPQQPTQ-LEVIRSLVLQTLP
U1_921                    QILRP--LFQ--------IIQGLGIIQPQQPAQ-LEGTKSLVLKTLP
U2_921                    QILRP--LFQ--------IIQGLGIIQPQQPAQ-LEGTRSLVLKTLP
U3_921                    QILRP--LFQ--------IIQGLGIIQPQQPA*-LEGTRSLVLKTLP
U4_900                    QILRP--LFQ--------IIQGLGIIQPQQPAQ-LEGTRSLVLKTLP
U5_900                    QILRP--LFQ--------IIQGLGIIQPQQPAQ-LEGTRSLVLKTLP
U6_909                    QIRRP--LFQ--------LVQGQGIIQPQQPAQ-LEVIRSLVLRTLP
U7_920                    QILRP--LFQ--------IIQGLGIIQPQQPSQ-LEGTRSLVLKTLP
U8_873                    QILRP--LFQ--------IIQGLGIIQPQQPAQ-LEGTRSLVLKTLP
N1_873                    QILRP--LFQ--------LVQGQGIMQPQQPAQ-LEVLRSLVLRTLP
N2_906                    QILRP--LFQ--------LVQGQGIMQPQQPAQ-LEVLRSLVLRTLP
N3_924                    QILRP--LFQ--------LVQGLGIIQPQQPSQ-LEGIRSLVLKTLP
N4_924                    QILRP--LFQ--------LVQGLGIIQPQQPSQ-LEGIRSLVLKTLP
N5_885                    QILRP--LFQ--------IVQGLGIIQPQQPTQ-LEGIRSLVLKTLP
N6_885                    QILRP--LFQ--------IVQGLGIIQPQQPTQ-LEGIRSLVLKTLP
N7_909                    QIRRP--LFQ--------LIQGQGIIQPQQPAQ-LEVIRSLVLRTLP
Am1_873                   QILRP--LFQ--------LVQGQGIIQPQQPAQ-YEVIRSLVLRTLP
Am2_873                   QILRP--LFQ--------LVQGQGIIQPQQPAQ-YEVIRSLVLRTLP
Am3_870                   QILRP--LFQ--------LVQRQGIIQPQQPAQ-YEVIRSLVLRTLP
Am4_759                   QILRP--LFQ--------LVQGQGIIQPQQPAQ-YEVIRSLVLRTLP
Am5_939                   QILRP--LFQ--------LVQGQGIIQPQQPAQ-LDVIRSLVLGTLP
Am18_858                  QILRP--LFQ--------LVQGQGIIQPQQPAQ-YEVIRSLVLRTLP
Am19_864                  QILRP--LFQ--------LVQGQGIIQPQQPAQ-YEVIRSLVLRTLP
Sb3_999                   HILLP--LSQQQQVGQGTLVQGQGIIQPQQPAQ-LEAIRSLVLQTLP
Sb2_981                   RIPLP--LYRQQQVGQGTLVQGQGIIQPQQPAQ-LEAIRSLVLQTLP
Sb1_909                   QILRP--LFQ--------LAQGLGIIQPQQPAQ-LEGIRSLVLKTLP
Crithopsis_K1_948         HNLLP--LSQQQQVGQGTLVQGQGIIQPQQPTQ-LEAIRSLVFQTLP
Crithopsis_K2_930         HILLP--LSQQQQVGQGTLVQGQGIIQPQQPTQ-LEAIRSLVLQTLP
Dasypyrum_V1_915          HILLP--LSQQQQVGQGTLLQGQGIIQPQQPAQ-LEAIRSLVLQTLP
Dasypyrum_V2_966          HILLP--LSQQQHVGQGTLLQGQGIIQPQQPAQ-LEAIRSLVLQTLP
Dasypyrum_V3_948          HILLP--LSQQQQVGQGTLLQGQGIIQPQQPAQ-LEAIRSLVLQTLP
Dasypyrum_V4_965          HILLP--LSQQQQVGQGTLLQGQGIIQPQQPAQ-LEAIRSLVLQTLP
Dasypyrum_V5_981          HILLP--LSQQQQVGQGTLVQGQGIIQHQQPAQ-LEAIRSLVLQTLP
Dasypyrum_V8_879          HILLP--LSQQQQVGQGTLLQGQGIIQPQQPAQ-LEAIRSLVLQTLP
Dasypyrum_V9_957          HILLP--LSQQQQVGQGTLVQGQGIIQHQQPAQ-LEAIRSLVLQTLP
Dasypyrum_V6_876          HILLP--LSQQQQVGQGTLVQGQGIIQHQQPAQ-LEAIRSLVLQTLP
Dasypyrum_V10_961         HILLP--LSQQQQMGQGTLVQGQGIIQPQQPAQ-LEAIRSLVLQTLP
Dasypyrum_V11_873         QILRP--LFQ--------LVQ?QGIIQPQQPAQ-YEVIRSLVLRTLP
Dasypyrum_V7_945          HILLP--LSQQQQVGQGTLLQGQGIIQPQQPAQ-LEAIRSLVLQTLP
Sl1_897                   QILVP--LSQQQQVGQGILVQGQGIIQPQQPAQ-LEVIRSLVLQTLP
Sl2_735                   RIPLP--LYQQQQVGQGTLVQGQGIIQPQQPAQ-LEAIRSLVLQTLP
Sl3_957                   RIPLP--LYQQQQVGQGTLVQGQGIIQPQQPAQ-LEAIRSLVLQTLP
Sl4_897                   QILVP--LSQQQQVGQGTLVQGQGIIQPQQPAQ-LEVIGSLVLQTLP
Sl5_909                   QILRP--LFQ--------LAQGLGIIQPQQPAQ-LEGIRSLVLKTLP
Lophopyrum_E1_909         QIRRP--LFQ--------LVQGQGIIQPQQPAQ-LEVIRSLVLKTLP
Lophopyrum_E2_909         QIRRP--LFQ--------LVQGQGIIQPQQPAQ-LEVIRSLVLKTPP
Lophopyrum_E3_909         QIRRP--LFQ--------LVQGQGIIQPQQPAQ-LEVIRSLVLKTLP
Lophopyrum_E4_864         QIRRP--LFQ--------LVQGQGIIQPQQPAQ-LEVIRSLVLKTLP
Lophopyrum_E5_909         QIRRP--LFQ--------LVQGQGIIQPQQPAQ-LEVIRSLVLKTLP
Lophopyrum_E6_894         QIRRP--LFQ--------LVQGQGIIQPQQPAQ-LEVIRSLVLKTLP
Lophopyrum_E7_897         RILLP--LYQQQQVGQGTLVQGQGIIQAQQPAQ-LEAIRSLVLQTLP
Lophopyrum_E8_897         RTLLP--LYQQQQVGQGTLVQGQGIIQAQQPAQ-LEAIRSLVLQTLP
Lophopyrum_E9_897         RILLP--LYQQQQVGQGTLVQGQGIIQAQQPAQ-LEAIRSLVLQTLP
Lophopyrum_E10_942        QILVP--LSQQQQVGQGTLVQGQGIIQPQQPAQ-LEVIRSLALQTLP
Lophopyrum_E11_897        QILVP--LSQQQQVGQGTLVQGQGIIQPQQPAQ-LEVIRSLAFQTLP
Lophopyrum_E12_933        RILLP--LYQQQQVGQGTLVQGQGIIQPQQPAQ-LEAIRPLVLQNSS
Lophopyrum_E13_897        QILVP--LSQQQQVGQGTLVQGQGIIQPQQPAQ-LEVIRSLALQTLP
Lophopyrum_E14_993        HILLP--LSQQQQVGQGALVQGQGIIQPQQPAQ-LEAIRSLVLQTLP
Am6_858                   QILRP--LFQ--------LVQGQGIIQPQQPAQ-YEVIRSLVLRTLP
Am7_858                   QILRP--LFQ--------LVQGQGIIQPQQPAQ-YEVIRSLVLRTLP
Am8_873                   QILRP--LFQ--------LVQGQGIIQPQQPAQ-YEVIRSLVLRTLP
Am9_858                   QILRP--LFQ--------LVQGQGIIQPQQPAQ-YEVIRLLVLTTLP
Am11_864                  QILRP--LFQ--------LVQGQGIIQPQQPAQ-YEVIRSLVLRTLP
Am12_909                  QILRP--LFQ--------LVQGQGIIQPQQPAQ-YEVIRSLVLRNPS
Am14_936                  QILRP--LFQ--------LVQGQGIIQPQQPAQ-LEVIRSLVLGTLP
Am15_936                  QILRP--LFQ--------LVQGQGIIQPLTTAQ-LEVIRSLVLGNSP
Am16_936                  QILRP--LFQ--------LVQGQGIIQPQQPAK-LEVIRSLVLRTLQ
Am13_873                  QILRP--LFQ--------LVQGQGIIQPQQPAQ-YEVIRSLVLRTLP
Am17_864                  PILRL--LFQ--------LVQGQEIIQPPTPDK-NEVIRSLELTTLP
Am10_789                  QILRP--LFQ--------LVQGQGIIQPQQPAQ-YEVIRSLVLRTLP
Ss1_909                   SILRP--LFQ--------LAQGLGIIQPQQPAQ-LEGIRSLVLKTLP
Ss2_720                   SILRP--LFQ--------LAQGLGIIQPQQPAQ-LEGIRSLVLKTLP
Ss3_897                   QILVP--LSQQQQVGQGILVQGQGIIQPQQPAQ-LEVIRSLVLQTLP
Ssh1_960                  RIPLP--LYQQQQVGQGTLVQGQGIIQPQQPAQ-LEAIRSLVLQTLP
Ssh2_762                  RIPLP--LYQQQQVGQGTLVQGQGIIQPQQPAQ-LEAIRSLVLQTLP
Ssh3_1020                 HILLP--LSQQQQVGQGTLVQGQGIIQPQQPAQ-LEAIRSLVLQTLP
Ssh4_896                  QILVP--LSQQQQVGQGILVQGQGIIQPQQPAQ-LEVIRSLVLQTLP
Ssh5_909                  QILRP--LFQ--------LAQGLGIIQPQQPAQ-LEGIRSLVLKTLP
S9_909                    QIRRP--LFQ--------LVQGQGIIQPQQPAQ-LEVIRSLVLQTLP
S11_1089                  HILLP--LSQQQQVGQGTLVQGQGIIQPQQPAQ-LEAIRSLVLQTLP
S10_1089                  HILLP--LSQQQQVGQGTLVQGQGIIQPQQPAQ-LEAIRSLVMQTLP
D5_1047                   HILLP--LSQQQQVGQGTLVQGQGIIQPQQPAQ-LEAIRSLVLQTLP
D6_1044                   HILLP--LSQQQQVGQGTLVQGQGIIQPQQPAQ-LEAIRSLVLQTLP
D7_888                    QILVP--LSQQQQVGQGTLVQGQGIIQPQQPAQ-LEVIRSLVLQTLP
D8_909                    QIRRP--LFQ--------LVQGQGIIQPQQPAQ-LEVIRSLVLRTLP
Au1_858                   QILRP--LFQ--------LVQGQGIIQPQQPAQ-YEVIRSLVLRTLP
Au2_837                   QILRP--LFQ--------LVQGQGIIQPQQPAQ-YEVIRSLVLRTLP
Au3_846                   QILRP--LFQ--------LVQGQGIIQPQQPAQ-YEVIRSLVLRTLP
Au5_903                   QIMRP--LFQ--------LVQGQGIIQPQQPAQ-LEVIRSLVLGTLP
Au4_753                   QILRP--LFQ--------LVQGQGIIQPQQPAQ-YEVIRSLVLRTLP
Secale_cereale_EU368041   QILLP--QSHQQHVGQGALAQVQGIIQPQQLSQ-LEVVRSLVLQNLP
Secale_sylvestre_EF432546 QILLP--QSHQQHVGQGALAQVQGIIQPQQLSQ-LEVVRSLVLQNLP
Secale_strictum_HQ266670  QILLP--QSHQQHVGQGALAQVQGIIQPQQLSQ-LEVVRSLVLQNLP
;
end;
